# Supplementary material for: Patient-Specific TBX5-G125R Variant Induces Profound Transcriptional Deregulation and Atrial Dysfunction
Source: Circulation. 2022 Feb 3;145(8):606–19. doi: 10.1161/CIRCULATIONAHA.121.054347 (PMC8860223; doi:10.1161/CIRCULATIONAHA.121.054347)
Supplement: Supplementary file 2 [file cir-145-606-s002.xlsx]

## Sheet: ST1 pedigree
Supplemental Table 1. Pedigree showing updated information from Postma et al., Circulation Research 2008, with additional electical anomalies from re-analyzed ECG data.
old number (Postma et al., 2009)	Family Member (Figure 1A)	Congenital Heart Malformation	Arrhythmia (age of onset, years)	Radial Luxation	Carpal synostosis	Scoliosis	Other anomalies
II.5	I-1	-	AF (5-15), iRBBB	+	+	+	Scapular Dysplasia
II.10	I-2	-	AF (38)	+	+	+	Scapular Dysplasia
III.3	II-1	ASD II	AF (28), iRBBB	+	+	-	-
III.5	II-2	-	AF (28)	+	+	+	Sinus Bradycardia
III.7	II-3	-	(+) (21)	+	?	-	Left ventricular hypertophy, supraventricular tachycardia with long RP and short PR
III.9	II-4	VSD	(+) (20)	+	+	-	atrial flutter, atrial tachycardia
III.10	II-5	-	AF (22)	+	?	-	Sick sinus syndrome, frequent sinus pauze, AV rhythm
IV.1	III-1	VSD	AF (9)	+	?	-	-
IV.3	III-2	-	-	+	-	+	slight intraventricular conduction slowing
IV.5	III-3	-	-	+	?	-	sinusbradycardia, right bundle branch block, AVJ escape, sinus arrest
IV.6	III-4	-	-	+	?	-	slightly prolonged PR interval
IV.8	III-5	ASDII	AF (13)	+	?	?	incomplete right bundle branch block, LV non-compaction

## Sheet: ST2 embr leth
Supplemental Table 2. Embryonic lethality of Tbx5G125R/G125R mice
E10.5		# observed	# expected	CHITEST
	WT	5	4.5	0.945
	HET	9	9
	HOM	4	4.5
E12.5		# observed	# expected	CHITEST
	WT	6	7	0.866
	HET	14	14
	HOM	8	7
E13.5		#	phenotype
	WT	6	normal
	HET	2	normal
	HOM	1	dying
E14.5		#	phenotype
	WT	1	normal
	HET	3	normal
	HOM	1	dead (E13.5)
E17.5		#	phenotype
	WT	1	dead
	HET	6	normal
	HOM	2	dead (E14.5, E16.5)
Neonates		# observed	# expected	CHITEST
	WT	14	8.5	0.0018
	HET	20	17
	HOM	0	8.5

## Sheet: ST3 heart size
Supplemental Table 3. Heart size as a function of heart weight divided by tibia length of neonatal day 20 littermates.
Sex	Genotype	body weight (mg)	heart weight (mg)	tibia length (mm)	heart weight/tibia length
M	het	9.26	0.08	11.74	0.00681431
M	het	9.59	0.07	10.2	0.00686275
M	het	9.38	0.08	10.54	0.00759013
M	het	8.75	0.07	10.4	0.00673077
M	het	9.41	0.06	11.11	0.00540054
M	het	9.21	0.07	11.46	0.0061082
F	WT	7.99	0.07	10.03	0.00697906
F	WT	8.64	0.07	11.16	0.0062724
F	WT	8.42	0.06	10.34	0.00580271
M	het	9.69	0.07	10.4	0.00673077
M	het	10.66	0.08	12.02	0.00665557
M	wt	10.68	0.07	12.05	0.00580913
M	wt	10.6	0.07	11.49	0.00609225
F	het	9.95	0.08	11.85	0.00675105
F	wt	9.23	0.07	10.33	0.00677638
F	het	9.92	0.08	11.61	0.00689061
heart weight/tibia ratios
	het	wt
	0.00681431	0.00697906
	0.00686275	0.0062724
	0.00759013	0.00580271
	0.00673077	0.00580913
	0.00540054	0.00609225
	0.0061082	0.00677638
	0.00673077
	0.00665557
	0.00675105
	0.00689061
average	0.00665347	0.00628866
ttest (p-value)	0.213383

## Sheet: ST4 conduction velocity
Supplemental Table 4. Conduction velocity in isolated right atria.
genotype	First to last moment of RA activation	conduction velocity (cm/s)		genotype	First to last moment of RA activation	conduction velocity (cm/s)
control	4	38		het	11
control	6	52		het	8	20
control	5	61		het	7	41
control	3			het	6	33
control	4			het	2
control	4	42		het	6	37
control	4	53		het	4	48
control	5	50		het	8	65
avg	4.375	49.3333		avg	6.5	40.6667
stdev	0.916125	8.23812		stdev	2.72554	15.1349
SEM		3.3632		SEM		6.17882

## Sheet: ST5 calcium transients
Supplemental Table 5. Average calcium measurements of isolated atrial cardiomyocytes.
Diastolic calcium
	1 Hz	2 Hz	4 Hz	6 Hz	8 Hz
Control (n=7)	44.6875	52.4375	76.3125	97.4375	120.267
Tbx5G125R/+ (n=6)	39.125	49.1875	67.125	85.625	104.188
Systolic calcium
	1 Hz	2 Hz	4 Hz	6 Hz	8 Hz
Control (n=7)	133.312	148.812	165.875	190	209.8
Tbx5G125R/+ (n=6)	104.625	118.938	127.812	147.625	164.375
Amplitude calcium transient
	1 Hz	2 Hz	4 Hz	6 Hz	8 Hz
Control (n=7)	88.625	96.375	89.5625	92.5625	89.5333
Tbx5G125R/+ (n=6)	65.5	69.75	60.6875	62	60.1875

## Sheet: ST6 snRNA-seq
Supplemental Table 6. Single nucleus RNA-seq differential expression in different clusters. Differential expression determined by Kruskal-Wallis test and Bonferroni correction in R2.
cell type	gene_symbol	corrected-pvalue	L2FC	sublist
macrophages	NPPA	6.56454e-15	-1.15608	groups: heterozygoot >= wildtype
macrophages	MALAT1	0.000140655	1.01372	groups: heterozygoot < wildtype
macrophages	TSC22D3	1.67447e-06	-2.35553	groups: heterozygoot >= wildtype
endocluster1	DDX5	9.95978e-14	-1.06981	groups: heterozygoot >= wildtype
endocluster1	MT-ATP6	1.18955e-07	1.27767	groups: heterozygoot < wildtype
endocluster1	MT-CO3	3.32402e-07	1.24906	groups: heterozygoot < wildtype
endocluster1	MT-ND2	1.51855e-05	1.45686	groups: heterozygoot < wildtype
endocluster1	MT-CO1	3.19174e-05	1.18289	groups: heterozygoot < wildtype
endocluster1	MT-CO2	4.50275e-05	1.32607	groups: heterozygoot < wildtype
endocluster1	CTSH	0.000675732	-1.20102	groups: heterozygoot >= wildtype
endocluster1	IGFBP5	0.000957618	1.49279	groups: heterozygoot < wildtype
endocluster1	MT-CYTB	0.00113741	1.2887	groups: heterozygoot < wildtype
endocluster1	CPED1	0.00270683	-1.12605	groups: heterozygoot >= wildtype
endocluster1	HDAC7	0.00302243	-1.34889	groups: heterozygoot >= wildtype
endocluster1	RBPMS	0.0127375	-1.29985	groups: heterozygoot >= wildtype
endocluster1	MT-ND1	0.0146009	1.42426	groups: heterozygoot < wildtype
endocluster1	ARL4A	0.0211098	-1.54419	groups: heterozygoot >= wildtype
endocluster1	HEG1	0.0222322	-1.15961	groups: heterozygoot >= wildtype
endocluster1	MT-ND4	0.0292356	1.26162	groups: heterozygoot < wildtype
endocluster1	MAT2A	0.0312929	-1.37535	groups: heterozygoot >= wildtype
CMC cluster 5	CTNNAL1	4.12435e-38	-2.93473	groups: heterozygoot >= wildtype
CMC cluster 5	PLN	3.06562e-23	1.68577	groups: heterozygoot < wildtype
CMC cluster 5	CILP2	2.75089e-21	-3.252	groups: heterozygoot >= wildtype
CMC cluster 5	TNNC1	2.72549e-17	1.35678	groups: heterozygoot < wildtype
CMC cluster 5	GPATCH8	2.08263e-14	-1.33701	groups: heterozygoot >= wildtype
CMC cluster 5	BMP10	5.81155e-14	1.36568	groups: heterozygoot < wildtype
CMC cluster 5	EPB41	1.19489e-13	-1.35539	groups: heterozygoot >= wildtype
CMC cluster 5	TSIX	1.82691e-12	-1.58959	groups: heterozygoot >= wildtype
CMC cluster 5	DDX5	2.70212e-12	-1.07004	groups: heterozygoot >= wildtype
CMC cluster 5	EDNRA	7.19207e-12	2.08882	groups: heterozygoot < wildtype
CMC cluster 5	PDE4D	7.48362e-12	-2.3752	groups: heterozygoot >= wildtype
CMC cluster 5	CCN2	1.58532e-11	-1.81698	groups: heterozygoot >= wildtype
CMC cluster 5	SLC8A1	5.54667e-11	1.41654	groups: heterozygoot < wildtype
CMC cluster 5	PODN	1.3668e-10	1.67166	groups: heterozygoot < wildtype
CMC cluster 5	LMO7	8.09066e-10	-1.17772	groups: heterozygoot >= wildtype
CMC cluster 5	MAT2A	1.42387e-09	-1.32752	groups: heterozygoot >= wildtype
CMC cluster 5	ITM2B	2.00924e-09	-1.47686	groups: heterozygoot >= wildtype
CMC cluster 5	XIST	2.39703e-09	-1.10294	groups: heterozygoot >= wildtype
CMC cluster 5	AUTS2	4.3155e-09	-1.32631	groups: heterozygoot >= wildtype
CMC cluster 5	CPED1	1.21252e-08	-1.63174	groups: heterozygoot >= wildtype
CMC cluster 5	ART1	1.41096e-07	-1.45544	groups: heterozygoot >= wildtype
CMC cluster 5	TMEM108	1.57634e-07	-1.25002	groups: heterozygoot >= wildtype
CMC cluster 5	ART3	2.55163e-07	-1.40206	groups: heterozygoot >= wildtype
CMC cluster 5	ERDR1	2.57748e-07	-1.56718	groups: heterozygoot >= wildtype
CMC cluster 5	HMCN1	3.40791e-07	1.30704	groups: heterozygoot < wildtype
CMC cluster 5	CHD9	8.62446e-07	-1.60315	groups: heterozygoot >= wildtype
CMC cluster 5	ARHGAP31	2.00549e-06	-1.16421	groups: heterozygoot >= wildtype
CMC cluster 5	WDR3	4.85451e-06	-15.6469	groups: heterozygoot >= wildtype
CMC cluster 5	RGS6	6.87312e-06	1.69812	groups: heterozygoot < wildtype
CMC cluster 5	SEMA3A	8.52122e-06	-8.54692	groups: heterozygoot >= wildtype
CMC cluster 5	RRAD	1.1032e-05	1.97348	groups: heterozygoot < wildtype
CMC cluster 5	MT-CO2	1.73187e-05	1.33066	groups: heterozygoot < wildtype
CMC cluster 5	NEXN	7.4368e-05	-1.05314	groups: heterozygoot >= wildtype
CMC cluster 5	CDH2	0.000112315	1.46193	groups: heterozygoot < wildtype
CMC cluster 5	SPTBN1	0.000218341	1.18202	groups: heterozygoot < wildtype
CMC cluster 5	HOMER1	0.000253554	-1.46238	groups: heterozygoot >= wildtype
CMC cluster 5	SMAD7	0.000329693	1.35082	groups: heterozygoot < wildtype
CMC cluster 5	MALAT1	0.000611218	1.00404	groups: heterozygoot < wildtype
CMC cluster 5	SLCO3A1	0.00130016	-1.27417	groups: heterozygoot >= wildtype
CMC cluster 5	MYL1	0.00140994	-2.1821	groups: heterozygoot >= wildtype
CMC cluster 5	SLC38A2	0.00179763	-1.17117	groups: heterozygoot >= wildtype
CMC cluster 5	ZFP280D	0.00283093	-1.39118	groups: heterozygoot >= wildtype
CMC cluster 5	MT-CO1	0.00293447	1.19742	groups: heterozygoot < wildtype
CMC cluster 5	ADAM33	0.00344464	-2.27777	groups: heterozygoot >= wildtype
CMC cluster 5	ARHGAP29	0.00425467	2.654	groups: heterozygoot < wildtype
CMC cluster 5	CACNA1C	0.00861023	1.60559	groups: heterozygoot < wildtype
CMC cluster 5	HAMP	0.00928479	1.36003	groups: heterozygoot < wildtype
CMC cluster 5	D830024N08RIK	0.0120894	-1.26536	groups: heterozygoot >= wildtype
CMC cluster 5	NEDD4L	0.0128707	-1.79614	groups: heterozygoot >= wildtype
CMC cluster 5	QK	0.0129677	1.13813	groups: heterozygoot < wildtype
CMC cluster 5	PHACTR1	0.0197252	-3.34911	groups: heterozygoot >= wildtype
CMC cluster 5	ANK2	0.0232158	-1.18257	groups: heterozygoot >= wildtype
CMC cluster 5	TOB2	0.0237543	-1.57048	groups: heterozygoot >= wildtype
CMC cluster 5	MGP	0.0268437	-1.29477	groups: heterozygoot >= wildtype
CMC cluster 5	ZBTB20	0.0317054	1.06356	groups: heterozygoot < wildtype
CMC cluster 5	RGS2	0.0377115	-1.92093	groups: heterozygoot >= wildtype
CMC cluster 5	SNRNP70	0.0383505	-1.10942	groups: heterozygoot >= wildtype
CMC cluster 5	CHD6	0.0426497	-1.34597	groups: heterozygoot >= wildtype
CMC cluster 5	MT-ND2	0.0463494	1.30541	groups: heterozygoot < wildtype
fibroblasts cluster 7	FUS	1.48286e-08	-1.15756	groups: heterozygoot >= wildtype
fibroblasts cluster 7	TSIX	6.68154e-09	-1.38005	groups: heterozygoot >= wildtype
fibroblasts cluster 7	NPPA	3.2518e-62	-1.14912	groups: heterozygoot >= wildtype
fibroblasts cluster 7	XIST	3.66466e-08	-1.05622	groups: heterozygoot >= wildtype
fibroblasts cluster 7	ERRFI1	2.21024e-21	-1.69725	groups: heterozygoot >= wildtype
fibroblasts cluster 7	CLK1	0.00291404	-1.19286	groups: heterozygoot >= wildtype
fibroblasts cluster 7	DDX5	1.35367e-15	-1.07803	groups: heterozygoot >= wildtype
fibroblasts cluster 7	SOCS2	0.00719561	-1.51266	groups: heterozygoot >= wildtype
fibroblasts cluster 7	MALAT1	4.18546e-48	1.01511	groups: heterozygoot < wildtype
fibroblasts cluster 7	NISCH	1.55746e-05	-1.15393	groups: heterozygoot >= wildtype
fibroblasts cluster 7	KLF9	0.00124417	-1.31634	groups: heterozygoot >= wildtype
fibroblasts cluster 7	TSC22D3	6.32519e-08	-2.10932	groups: heterozygoot >= wildtype
fibroblasts cluster 7	ERDR1	6.53244e-06	-1.47065	groups: heterozygoot >= wildtype
fibroblasts cluster 7	CLEC2D	0.000233783	-1.35331	groups: heterozygoot >= wildtype
fibroblasts cluster 7	MGP	3.35448e-08	-1.14575	groups: heterozygoot >= wildtype
fibroblasts cluster 7	CEBPD	4.99514e-18	-1.99038	groups: heterozygoot >= wildtype

## Sheet: ST7 GO terms CMCs
Supplemental Table 7. GO term analysis of snRNA-seq differentially expressed genes in cardiomyocyte cluster
	Analysis Type:	PANTHER Overrepresentation Test (Released 20200407)
	Annotation Version and Release Date:	GO Ontology database DOI: 10.5281/zenodo.3727280 Released 2020-03-23
	Analyzed List:	upload_1 (Mus musculus)
	Reference List:	Mus musculus (all genes in database)
	Test Type:	FISHER
	Correction:	FDR
	GO biological process complete	Mus musc.	upload (53)	expected	over/under	fold enrichment	raw P-value	FDR	Bonferroni corrected
1	regulation of cardiac muscle contraction (GO:0055117)	68	8	0.16	+	49.42	9.7e-12	1.54e-07	8.66e-08
2	regulation of striated muscle contraction (GO:0006942)	82	8	0.2	+	40.98	3.89e-11	3.08e-07	3.47e-07
3	regulation of muscle contraction (GO:0006937)	155	9	0.37	+	24.39	1.68e-10	8.9e-07	1.5e-06
4	muscle system process (GO:0003012)	236	10	0.56	+	17.8	2.84e-10	1.12e-06	2.53e-06
5	regulation of heart contraction (GO:0008016)	178	9	0.42	+	21.24	5.41e-10	1.72e-06	4.83e-06
6	muscle contraction (GO:0006936)	183	9	0.44	+	20.66	6.84e-10	1.81e-06	6.1e-06
7	regulation of cation transmembrane transport (GO:1904062)	358	11	0.85	+	12.91	8.91e-10	2.02e-06	7.95e-06
8	regulation of system process (GO:0044057)	602	13	1.43	+	9.07	1.43e-09	2.82e-06	1.27e-05
9	heart process (GO:0003015)	96	7	0.23	+	30.63	4.7e-09	8.28e-06	4.19e-05
10	regulation of metal ion transport (GO:0010959)	430	11	1.02	+	10.75	5.72e-09	9.07e-06	5.11e-05
11	regulation of blood circulation (GO:1903522)	243	9	0.58	+	15.56	7.43e-09	9.82e-06	6.41e-05
12	striated muscle contraction (GO:0006941)	105	7	0.25	+	28.01	8.45e-09	1.03e-05	6.63e-05
13	regulation of muscle system process (GO:0090257)	242	9	0.58	+	15.62	7.18e-09	1.04e-05	7.54e-05
14	regulation of multicellular organismal process (GO:0051239)	3245	25	7.72	+	3.24	1.75e-08	1.98e-05	0.000156
15	regulation of ion transmembrane transport (GO:0034765)	488	11	1.16	+	9.47	2.04e-08	2.16e-05	0.000182
16	regulation of calcium ion transport (GO:0051924)	280	9	0.67	+	13.5	2.43e-08	2.41e-05	0.000217
17	cardiac muscle contraction (GO:0060048)	74	6	0.18	+	34.06	3.52e-08	3.28e-05	0.000314
18	heart contraction (GO:0060047)	84	6	0.2	+	30.01	7.16e-08	6.31e-05	0.000639
19	regulation of transmembrane transport (GO:0034762)	581	11	1.38	+	7.95	1.16e-07	9.66e-05	0.00103
20	regulation of actin filament-based movement (GO:1903115)	47	5	0.11	+	44.69	1.49e-07	0.000112	0.00128
21	regulation of ion transport (GO:0043269)	738	12	1.76	+	6.83	1.43e-07	0.000113	0.00133
22	regulation of calcium ion transmembrane transport (GO:1903169)	169	7	0.4	+	17.4	1.91e-07	0.000138	0.00171
23	regulation of release of sequestered calcium ion into cytosol by sarcoplasmic reticulum (GO:0010880)	19	4	0.05	+	88.44	2.43e-07	0.000167	0.00217
24	circulatory system process (GO:0003013)	419	9	1	+	9.02	6.77e-07	0.000448	0.00604
25	regulation of release of sequestered calcium ion into cytosol (GO:0051279)	79	5	0.19	+	26.59	1.67e-06	0.00106	0.0149
26	regulation of cardiac muscle contraction by regulation of the release of sequestered calcium ion (GO:0010881)	9	3	0.02	+	> 100	2.74e-06	0.00167	0.0245
27	regulation of cardiac muscle cell contraction (GO:0086004)	39	4	0.09	+	43.09	3.27e-06	0.00192	0.0291
28	regulation of heart rate (GO:0002027)	94	5	0.22	+	22.35	3.76e-06	0.00213	0.0335
29	negative regulation of cation transmembrane transport (GO:1904063)	96	5	0.23	+	21.88	4.15e-06	0.00227	0.037
30	regulation of cation channel activity (GO:2001257)	177	6	0.42	+	14.24	4.67e-06	0.00247	0.0417
31	regulation of calcium ion transport into cytosol (GO:0010522)	103	5	0.25	+	20.39	5.77e-06	0.00277	0.0488

## Sheet: ST8 RNAseq
Supplemental Table 8. Whole tissue RNA-seq of the right and left atrium
	LA						RA
Associated Gene Name	Base mean	L2FC (-=down in HET)	STdErr	Wald-stats	p-value	padj	Base mean	L2FC (-=down in HET)	STdErr	Wald-stats	p-value	padj
Gm16045	3.23452	-0.354463	0.28032	1.26449	0.206053	NA	8.00792	0.19956	0.183002	-1.09048	0.275501	0.578254
S100a9	5.65941	-0.316222	0.299833	1.05466	0.291579	0.552168	8.00839	-0.179741	0.191159	0.94027	0.347079	0.643882
Gm10638	2.93852	0.395692	0.293005	-1.35046	0.176867	NA	8.01108	-0.276106	0.190927	1.44614	0.148139	0.430274
Tnfsf9	2.4687	0.260343	0.281544	-0.924697	0.355123	NA	8.01207	-0.239044	0.190711	1.25344	0.210047	0.507549
Rasgef1c	2.57937	-0.133742	0.275448	0.485542	0.627292	NA	8.02816	-0.200613	0.185291	1.08269	0.278946	0.581854
Rnf43	4.95246	-0.177779	0.299201	0.594178	0.552393	NA	8.04509	0.0641133	0.181687	-0.352879	0.724179	0.885491
Gm13038	1.73522	-0.00895745	0.265532	0.033734	0.973089	NA	8.05069	-0.115455	0.191547	0.60275	0.546675	0.789338
Gm13111	3.50666	0.10335	0.295202	-0.350097	0.726266	NA	8.05266	-0.288631	0.192645	1.49825	0.134068	0.407598
Nmbr	6.47155	-0.140324	0.297376	0.471873	0.637018	0.808668	8.06182	0.319111	0.191126	-1.66964	0.0949914	0.342549
AU023871	5.78733	0.0349953	0.299681	-0.116775	0.907038	0.957985	8.0706	0.0863512	0.17057	-0.50625	0.612681	0.832053
Tmie	1.84202	0.203597	0.263303	-0.773241	0.43938	NA	8.08315	-0.297413	0.192174	1.54763	0.121712	0.390921
Mir26b	0.588985	0.166724	0.173	-0.963721	0.335186	NA	8.08578	0.0775531	0.183467	-0.422709	0.672508	0.859172
4930518C09Rik	11.9611	-0.486341	0.296586	1.6398	0.101047	0.353181	8.08629	-0.0457567	0.178907	0.255757	0.798139	0.920304
Nuf2	7.09978	-0.100245	0.298842	0.335445	0.737289	0.868497	8.08634	-0.0894337	0.184256	0.485378	0.627409	0.839331
Adora2b	15.7648	-0.0287755	0.273879	0.105066	0.916323	0.962067	8.08663	-0.492832	0.190677	2.58465	0.00974777	0.0868115
Cd6	1.01021	-0.12734	0.211518	0.602031	0.547153	NA	8.08794	0.0577303	0.192327	-0.300168	0.764049	0.90345
Cdh17	6.08025	-0.291765	0.299761	0.973325	0.330392	0.586262	8.0923	-0.244822	0.187853	1.30326	0.192484	0.487865
Glipr1	8.18698	-0.366396	0.293361	1.24896	0.21168	0.47966	8.09723	-0.00752277	0.187471	0.0401277	0.967991	0.989831
Trbv4	18.1503	0.759066	0.288126	-2.63449	0.00842634	0.125782	8.0992	0.214471	0.19189	-1.11768	0.263704	0.56606
4921530D09Rik	3.04341	-0.219291	0.279315	0.785106	0.432392	NA	8.10024	-0.0764043	0.189657	0.402855	0.687055	0.868385
Gm11457	1.69931	0.0623468	0.255066	-0.244434	0.806895	NA	8.10069	-0.0166643	0.191895	0.0868405	0.930798	0.978246
Gm14335	5.85318	0.343743	0.299134	-1.14913	0.250504	0.517764	8.11677	0.481687	0.191063	-2.52109	0.0116993	0.0972627
Gm11737	3.56031	0.364829	0.294479	-1.23889	0.215385	NA	8.11713	0.422989	0.186188	-2.27184	0.023096	0.150865
Zcchc18	9.77861	-0.354548	0.296233	1.19685	0.231363	0.499032	8.11784	0.207029	0.19099	-1.08398	0.278375	0.581659
Gm16177	0.162101	0.0309154	0.109835	-0.281473	0.778348	NA	8.12334	0.170871	0.191721	-0.891247	0.372796	0.665664
Tlr9	0.332165	-0.0499395	0.141691	0.352453	0.724498	NA	8.12571	0.00205878	0.187813	-0.0109619	0.991254	0.996836
Gm9913	0.491378	0.0295129	0.151495	-0.19481	0.845541	NA	8.13225	0.243675	0.186301	-1.30797	0.190884	0.486674
Acsm5	2.72294	-0.190957	0.280729	0.680219	0.496366	NA	8.13274	-0.097163	0.183193	0.530385	0.595845	0.821335
Gm17089	3.09435	-0.216016	0.292246	0.739159	0.45981	NA	8.14164	0.209103	0.187432	-1.11562	0.264584	0.567119
1700125H03Rik	7.62762	-0.0618143	0.299577	0.206339	0.836526	0.922543	8.14944	0.131417	0.176463	-0.744733	0.456433	0.72892
Tnf	2.2291	0.262671	0.237663	-1.10522	0.269063	NA	8.15877	-0.0149377	0.193539	0.0771817	0.938479	0.980292
7SK	1.73801	0.152569	0.2567	-0.594347	0.55228	NA	8.16179	0.241113	0.191798	-1.25712	0.208709	0.506954
Tert	0.960443	0.181831	0.22114	-0.822241	0.41094	NA	8.17766	0.263186	0.192698	-1.3658	0.172003	0.462524
Gm14681	6.57933	-0.297976	0.298669	0.997681	0.318434	0.575398	8.18001	-0.227833	0.18805	1.21156	0.225683	0.527007
Gm15704	11.8291	0.209678	0.282225	-0.742946	0.457514	0.687355	8.18039	-0.11126	0.192699	0.577377	0.563684	0.800532
Gm15656	24.8647	-0.0196446	0.292596	0.0671389	0.946471	0.978195	8.18075	0.237421	0.189787	-1.25099	0.210939	0.508518
Ccdc38	15.0593	-0.44625	0.276573	1.6135	0.106636	0.361302	8.18223	0.211861	0.189549	-1.11771	0.26369	0.56606
Gm15139	12.5406	-0.374263	0.292149	1.28107	0.20017	0.470718	8.18717	0.123929	0.191701	-0.646468	0.517977	0.770032
Slc8a2	0.321894	-0.0164732	0.138759	0.118718	0.905499	NA	8.19002	-0.257906	0.191191	1.34894	0.177355	0.469017
Gng13	0.199359	0.0309154	0.109835	-0.281473	0.778348	NA	8.19048	-0.423548	0.184188	2.29953	0.0214746	0.144731
Rab26	3.74857	0.108175	0.289388	-0.373808	0.708547	NA	8.19428	0.419448	0.186893	-2.24433	0.0248114	0.158678
E030024N20Rik	1.26159	-0.0482798	0.25222	0.191419	0.848197	NA	8.19773	0.179968	0.189363	-0.950388	0.341915	0.639155
Npas1	0.704572	0.130047	0.180571	-0.720198	0.471403	NA	8.20076	-0.0906291	0.187399	0.483615	0.628659	0.839384
4930524L23Rik	10.9525	-0.182036	0.28411	0.640724	0.521702	0.731879	8.21343	0.117135	0.189464	-0.618246	0.536413	0.783057
4930442H23Rik	1.38433	0.400476	0.254125	-1.5759	0.115048	NA	8.21512	0.0381957	0.189317	-0.201755	0.840108	0.940113
4933415A04Rik	4.14209	0.136705	0.2849	-0.479833	0.631346	NA	8.21776	-0.102586	0.191802	0.534857	0.592749	0.819557
9230115E21Rik	3.83635	0.262144	0.280498	-0.934567	0.350012	NA	8.22208	0.23728	0.190488	-1.24564	0.212895	0.510998
Spata9	17.5792	-0.169257	0.286883	0.589986	0.5552	0.756125	8.22533	0.0900049	0.190577	-0.472276	0.63673	0.842833
Gm12734	9.64184	0.104112	0.292451	-0.355998	0.721842	0.858448	8.23667	0.326492	0.188719	-1.73005	0.0836218	0.320389
Gm15853	0.706847	-0.0431473	0.16534	0.260961	0.794123	NA	8.2411	0.0619382	0.193237	-0.32053	0.748566	0.896409
Gm12743	6.66787	-0.652378	0.298341	2.18668	0.0287656	0.216024	8.24195	0.0152089	0.174833	-0.086991	0.930679	0.978246
Lysmd1	7.42958	0.107957	0.294725	-0.366299	0.714142	0.853549	8.24204	0.337683	0.191471	-1.76362	0.077796	0.307647
St6galnac5	6.15795	-0.118748	0.297327	0.399385	0.68961	0.839703	8.2449	0.215544	0.175862	-1.22564	0.220333	0.520049
Gm14295	17.5796	-0.516279	0.25677	2.01066	0.0443609	0.256074	8.24655	0.0668181	0.188339	-0.354776	0.722757	0.884877
Mag	0.17199	-0.0492964	0.109835	0.448824	0.653558	NA	8.25571	0.146662	0.193202	-0.75911	0.447786	0.722361
Ttc30a2	15.0928	0.464892	0.274172	-1.69563	0.0899569	0.337779	8.2575	-0.0232034	0.185325	0.125204	0.900362	0.967124
Rnase1	5.04102	-0.302645	0.285198	1.06118	0.28861	NA	8.26075	0.034187	0.176117	-0.194115	0.846086	0.942926
Gm11672	13.0243	-0.335183	0.298117	1.12433	0.260872	0.526666	8.26133	-0.036478	0.190385	0.191602	0.848054	0.943591
Dnajb7	11.393	-0.141082	0.298004	0.473422	0.635912	0.808091	8.26525	0.204757	0.18342	-1.11633	0.264281	0.566868
Gm12059	7.27611	0.126301	0.299849	-0.421215	0.673598	0.831029	8.27143	-0.0213664	0.193138	0.110628	0.911912	0.972501
Trpv3	14.4794	0.268415	0.281123	-0.954795	0.339681	0.595276	8.27144	0.298733	0.186878	-1.59855	0.109921	0.370495
Atp7b	1.07186	0.224218	0.225737	-0.993271	0.320578	NA	8.27332	-0.147496	0.183594	0.803382	0.421754	0.701102
BC106179	7.43229	-0.142936	0.29931	0.477553	0.632968	0.806304	8.27778	0.0368852	0.18778	-0.196428	0.844276	0.942185
H60b	5.62768	-0.236001	0.299791	0.787217	0.431155	0.667343	8.28346	0.0306807	0.184777	-0.166042	0.868124	0.951804
AI427809	4.96732	-0.254416	0.299232	0.850231	0.395197	NA	8.30436	-0.420699	0.191117	2.20126	0.0277175	0.170786
Noxo1	7.32119	0.0996836	0.299786	-0.332516	0.7395	0.869641	8.311	0.0296054	0.18934	-0.156361	0.875748	0.954976
Mbnl3	12.2232	-0.548418	0.28394	1.93146	0.0534263	0.277859	8.31422	0.25219	0.192308	-1.31139	0.189727	0.485102
Hist1h3b	0	#VALUE!	NA	NA	NA	NA	8.3152	-0.331365	0.181579	1.82491	0.0680152	0.284778
Gm13453	0.0913872	0.0108625	0.109835	-0.0988983	0.921219	NA	8.31569	-0.245886	0.193123	1.27321	0.202943	0.50135
Gm13156	5.95474	0.349386	0.298583	-1.17014	0.241943	0.509176	8.3158	-0.0323905	0.182549	0.177434	0.859167	0.948456
Gm15971	6.15554	0.369081	0.299084	-1.23404	0.217189	0.484886	8.31605	0.239695	0.18688	-1.28261	0.199629	0.496698
Lrrn1	13.9189	-0.0533384	0.29658	0.179845	0.857274	0.932752	8.32059	0.0236395	0.191809	-0.123245	0.901913	0.96782
SNORA66	8.46457	0.347007	0.288652	-1.20217	0.229299	0.497261	8.32367	-0.0317954	0.191827	0.165751	0.868353	0.951804
Gm15890	0.813987	0.0275009	0.209499	-0.13127	0.895562	NA	8.32416	0.147869	0.191095	-0.773798	0.43905	0.715142
Fxyd2	1.91882	-0.07061	0.238781	0.29571	0.767451	NA	8.32765	-0.0482298	0.193161	0.249688	0.802829	0.922212
Gm9828	4.67742	0.3951	0.298665	-1.32289	0.185873	NA	8.33648	-0.0544367	0.193136	0.281857	0.778053	0.909834
Kif14	3.20737	0.318439	0.288731	-1.10289	0.270074	NA	8.34224	-0.0669644	0.193304	0.34642	0.729027	0.88724
Gm17130	6.99399	-0.0543289	0.294988	0.184173	0.853878	0.930902	8.34544	0.3331	0.193489	-1.72154	0.0851525	0.324059
Gm5150	4.18092	-0.409947	0.295208	1.38867	0.164934	NA	8.34926	-0.160808	0.191196	0.841062	0.400313	0.686919
Kcna3	0.488874	-0.0766327	0.176173	0.434986	0.663573	NA	8.35129	-0.0704135	0.179021	0.393325	0.694079	0.87188
Fcer2a	2.04631	0.56466	0.277687	-2.03344	0.042008	NA	8.35342	0.00748838	0.191452	-0.0391135	0.9688	0.989852
Gm15911	1.11524	-0.0550543	0.231186	0.238139	0.811774	NA	8.35961	0.26527	0.185654	-1.42884	0.15305	0.436476
Lrtm1	557.584	-0.486852	0.276349	1.76173	0.0781153	0.31989	158.003	1.25792	0.150362	-8.36591	5.97e-17	9.69e-15
Styx	20.5177	-0.267914	0.244764	1.09458	0.273701	0.536591	8.36136	0.00906031	0.190388	-0.0475886	0.962044	0.987521
B230217C12Rik	5.67593	-0.0804002	0.299744	0.26823	0.788522	0.89669	8.36181	0.185588	0.193128	-0.960957	0.336574	0.634546
2310016G11Rik	10.7072	0.567183	0.29948	-1.89389	0.0582393	0.288108	75.9044	-0.675487	0.135811	4.97374	6.57e-07	3.16e-05
1700018L24Rik	1.2416	0.212746	0.235276	-0.904241	0.365867	NA	8.36636	-0.0161029	0.183988	0.0875215	0.930257	0.978246
Rps13	7.18311	-0.12361	0.295641	0.418108	0.675868	0.831917	8.37338	0.189205	0.188976	-1.00121	0.316725	0.620152
Gpr82	29.2143	-0.546803	0.280719	1.94786	0.0514313	0.272988	12.8982	0.593239	0.19377	-3.06156	0.00220183	0.0297579
Gm9025	1.79022	-0.198257	0.261674	0.757649	0.448661	NA	8.38702	0.0363669	0.191718	-0.18969	0.849552	0.943967
Pou2f2	4.25827	0.116851	0.286684	-0.407594	0.683572	NA	8.38725	-0.15347	0.191423	0.801732	0.422708	0.701924
Gm12503	3.33611	0.386754	0.293975	-1.3156	0.188309	NA	8.38927	0.515921	0.184831	-2.79131	0.00524955	0.056859
Chst8	0	#VALUE!	NA	NA	NA	NA	8.39375	-0.0424421	0.190705	0.222553	0.823883	0.933862
4933439K11Rik	1.71682	-0.170977	0.267368	0.639481	0.52251	NA	8.39857	-0.0786316	0.191772	0.410027	0.681786	0.864445
Gm10629	2.82906	-0.00902838	0.274459	0.0328952	0.973758	NA	8.40225	0.153997	0.188943	-0.815049	0.415044	0.696089
SNORD59	3.91049	0.65515	0.281956	-2.32359	0.0201474	NA	8.40838	0.274964	0.189001	-1.45483	0.145715	0.426805
Gm17103	3.37843	0.214783	0.296602	-0.724144	0.468977	NA	8.40864	0.262135	0.187591	-1.39737	0.162302	0.449354
Slc47a2	0.771659	0.0718779	0.194908	-0.368778	0.712293	NA	8.41524	-0.332921	0.183506	1.81423	0.0696429	0.288839
Pax6	25.6627	-0.69761	0.28092	2.48331	0.0130168	0.153783	8.41743	0.11133	0.190878	-0.583251	0.559724	0.798441
Oas3	2.58555	-0.294064	0.254798	1.15411	0.248456	NA	8.43717	-0.0748941	0.18405	0.406923	0.684065	0.866038
4930405A21Rik	2.11175	0.107855	0.26458	-0.407645	0.683534	NA	8.43738	0.326993	0.192888	-1.69525	0.0900281	0.332747
Cdhr1	3.6234	-0.312048	0.29191	1.06899	0.285076	NA	8.44312	-0.0996604	0.186343	0.534822	0.592773	0.819557
1810008B01Rik	0.815476	0.189367	0.199717	-0.948174	0.343041	NA	8.45233	0.236178	0.192697	-1.22565	0.220332	0.520049
1700028N14Rik	4.95105	0.188883	0.299602	-0.630447	0.528402	NA	8.4538	0.419325	0.190032	-2.2066	0.0273418	0.169397
Gm14066	0	#VALUE!	NA	NA	NA	NA	8.45564	0.276106	0.192036	-1.43778	0.150496	0.433306
Kif27	8.60358	-0.0858305	0.29031	0.295651	0.767496	0.886405	8.46752	0.364645	0.193749	-1.88205	0.0598291	0.266465
Mdga2	5.48206	-0.122958	0.299099	0.411095	0.681003	0.834707	8.4681	0.168935	0.187145	-0.902693	0.366689	0.660308
6030455H03Rik	0.362947	-0.013633	0.142888	0.0954104	0.923989	NA	8.4775	0.124158	0.192532	-0.64487	0.519012	0.770462
Nespas	3.40653	0.221014	0.281545	-0.785004	0.432451	NA	8.48403	-0.098365	0.189947	0.517855	0.60456	0.826722
Ovol1	2.35983	-0.201475	0.285343	0.706081	0.480138	NA	8.48423	0.14185	0.190026	-0.746474	0.455381	0.728305
Rgs9	2.38223	0.499962	0.275507	-1.8147	0.0695708	NA	8.51023	0.00559873	0.193683	-0.0289067	0.976939	0.992597
Gm106	10.368	0.206245	0.294778	-0.699663	0.484138	0.705602	8.51644	-0.127455	0.193207	0.659682	0.509458	0.76526
Tssk4	1.96981	0.171854	0.27563	-0.623493	0.532961	NA	8.518	0.0686163	0.191373	-0.358548	0.719933	0.883741
Gm7707	11.0248	-0.237203	0.294014	0.806774	0.419797	0.660082	8.52701	-0.0145435	0.191803	0.0758248	0.939558	0.980328
Gm16437	0.418776	0.0834447	0.148713	-0.561113	0.574721	NA	8.52965	-0.105522	0.189806	0.555944	0.578249	0.810111
2610524H06Rik	12.6834	-0.110055	0.278234	0.39555	0.692437	0.841775	8.53596	-0.0856698	0.193156	0.443527	0.657385	0.852716
Orm2	2.15869	0.0745613	0.269864	-0.276292	0.782324	NA	8.53609	0.279932	0.192482	-1.45433	0.145856	0.426922
Rpl29	2.19058	0.295383	0.2535	-1.16522	0.243931	NA	8.53659	-0.121596	0.190584	0.638014	0.523465	0.773597
P4ha3	1.8784	-0.107721	0.257267	0.418712	0.675427	NA	8.54144	0.225593	0.193643	-1.165	0.24402	0.545784
Nptx1	0.842483	-0.278308	0.191472	1.45352	0.14608	NA	8.54186	-0.13975	0.183944	0.759742	0.447409	0.72215
Gm13582	14.0097	-0.132056	0.285997	0.461738	0.644269	0.812397	8.54804	-0.122343	0.19277	0.634659	0.525651	0.775256
Slc44a3	4.6581	-0.11498	0.291398	0.39458	0.693153	NA	8.56149	0.144925	0.193016	-0.750847	0.452745	0.72637
Gm8606	0.679521	-0.0211837	0.185358	0.114286	0.909011	NA	8.56303	0.152385	0.186611	-0.816593	0.414161	0.695979
Gvin1	16.9187	-0.374926	0.276702	1.35498	0.175424	0.441948	8.56339	-0.282099	0.187031	1.5083	0.131478	0.404529
Gm15956	4.47347	-0.441112	0.298265	1.47893	0.13916	NA	8.57074	-0.0120079	0.193303	0.0621196	0.950468	0.9836
Gm20548	4.13651	0.52657	0.294295	-1.78926	0.0735732	NA	8.57588	0.0207955	0.189987	-0.109458	0.912839	0.972574
1700121F15Rik	2.86729	0.283133	0.284496	-0.995209	0.319635	NA	8.58306	0.0348075	0.191417	-0.181841	0.855707	0.946706
Sh2d2a	1.00252	0.0848352	0.220344	-0.385012	0.700228	NA	8.58821	0.248091	0.192142	-1.29119	0.196638	0.493196
Fam107b	362.216	-0.454435	0.189441	2.39883	0.0164477	0.170985	441.365	0.629275	0.0900027	-6.99173	2.72e-12	2.92e-10
Gpr132	1.62736	-0.200749	0.221879	0.904768	0.365588	NA	8.60731	0.0175104	0.192903	-0.0907728	0.927673	0.977497
Zcchc5	24.1193	0.415246	0.264355	-1.57079	0.116231	0.37245	241.838	-0.670351	0.124432	5.38728	7.15e-08	3.9e-06
Kif1a	18.3768	0.543348	0.250971	-2.16499	0.0303888	0.220019	488.173	-0.508494	0.10989	4.62728	3.71e-06	0.000144714
Gm14033	8.45029	0.19937	0.294838	-0.676201	0.498913	0.716168	8.61206	0.0751221	0.190824	-0.393671	0.693824	0.871871
Micalcl	3.55252	-0.268933	0.288845	0.931065	0.35182	NA	8.62013	-0.163529	0.193559	0.844851	0.398194	0.685551
Akr1cl	1.91887	-0.32212	0.253813	1.26913	0.204396	NA	8.63017	0.0605839	0.191069	-0.317079	0.751183	0.8974
Gm12941	1.86618	0.198436	0.272279	-0.728794	0.466127	NA	8.63147	-0.0300406	0.190363	0.157807	0.874609	0.954664
Bdkrb2	0.0707136	0.0108625	0.109835	-0.0988983	0.921219	NA	8.63597	0.112725	0.174393	-0.646382	0.518032	0.770039
Gm3235	2.69531	0.409368	0.287328	-1.42474	0.154232	NA	8.63602	0.196628	0.191808	-1.02513	0.305302	0.608584
4921518J05Rik	1.87236	0.133614	0.244808	-0.545789	0.585211	NA	8.63732	-0.034053	0.190385	0.178864	0.858045	0.947686
Pkp3	0.242704	-0.0322968	0.115209	0.280332	0.779223	NA	8.64217	-0.286371	0.188371	1.52025	0.128449	0.401323
1700030F18Rik	2.05578	0.0601852	0.262583	-0.229204	0.81871	NA	8.64354	0.275965	0.187353	-1.47297	0.14076	0.418167
Gm16217	2.59072	0.55736	0.274208	-2.03262	0.0420913	NA	8.66191	0.266396	0.185984	-1.43236	0.152042	0.435481
Ddi1	3.91187	-0.235434	0.292184	0.805772	0.420374	NA	8.66496	0.142421	0.184	-0.77403	0.438913	0.715072
Tmem184a	1.03853	0.11266	0.218595	-0.515385	0.606284	NA	8.66694	0.176095	0.193045	-0.912195	0.361666	0.656337
Mycbpap	0.985715	0.2556	0.213351	-1.19802	0.230908	NA	8.66959	-0.159237	0.192728	0.826226	0.408676	0.692785
Gm15706	7.3307	-0.198733	0.296745	0.669709	0.503043	0.718862	8.68282	0.0714581	0.192932	-0.370381	0.711099	0.879313
Mndal	23.704	-0.112679	0.2895	0.389221	0.697113	0.844216	8.69132	0.0299049	0.19275	-0.155149	0.876704	0.955439
Ntf5	3.56197	-0.266371	0.297673	0.894844	0.37087	NA	8.69269	-0.138359	0.187592	0.737552	0.460787	0.732256
Gm8098	11.3356	-0.38655	0.278553	1.38771	0.165226	0.43226	8.69878	-0.0164789	0.189636	0.0868976	0.930753	0.978246
Gm12098	4.86163	0.40905	0.289495	-1.41298	0.157662	NA	8.71844	0.238398	0.190986	-1.24825	0.211941	0.509726
Gm16174	2.15562	0.295779	0.251855	-1.1744	0.240235	NA	8.72873	0.162925	0.192718	-0.845406	0.397884	0.685215
Lrrc18	15.7624	-0.362622	0.282086	1.2855	0.198617	0.468428	8.73008	0.133935	0.189453	-0.706953	0.479595	0.745868
Trim61	2.99925	0.0290994	0.268669	-0.108309	0.91375	NA	8.73535	-0.354059	0.185547	1.90819	0.0563665	0.256504
Gm872	29.38	-0.0139583	0.253133	0.055142	0.956025	0.981721	8.74332	-0.175441	0.192738	0.910257	0.362687	0.656917
9630013K17Rik	4.45184	0.519816	0.29176	-1.78165	0.0748056	NA	8.74935	0.235865	0.187874	-1.25544	0.20932	0.507176
Mmp24	1.13001	-0.210676	0.22936	0.918542	0.358335	NA	8.75015	0.24174	0.190422	-1.2695	0.204264	0.501911
Gdf3	0.09957	0.0108625	0.109835	-0.0988983	0.921219	NA	8.75502	-0.335297	0.184995	1.81247	0.0699142	0.289436
Hpn	1.37663	0.0436348	0.224287	-0.194549	0.845746	NA	8.75668	0.23714	0.192386	-1.23263	0.217714	0.516856
Phlda1	62.377	-0.237506	0.21253	1.11752	0.263772	0.52929	19.2027	1.0912	0.190833	-5.7181	1.08e-08	6.85e-07
Grid2	12.3923	-0.450543	0.299834	1.50264	0.132932	0.392471	8.76023	0.0774354	0.187589	-0.412792	0.679759	0.863382
4930512B01Rik	11.9972	-0.143125	0.283783	0.504348	0.614017	0.793782	8.76703	0.179504	0.180298	-0.995593	0.319448	0.622295
Gm5874	0.408863	0.0162322	0.133065	-0.121987	0.902909	NA	8.77734	0.0308296	0.192675	-0.160009	0.872874	0.954417
Gm13431	0.538842	0.17359	0.181567	-0.956071	0.339036	NA	8.78065	-0.223252	0.180478	1.237	0.216086	0.515149
Rpp25	29.0885	0.716674	0.28754	-2.49243	0.0126872	0.15252	261.349	-0.357885	0.114003	3.13925	0.0016938	0.0243346
Cxcr5	6.14676	0.0216802	0.299637	-0.0723547	0.94232	0.975914	8.79649	0.294719	0.187759	-1.56967	0.116493	0.382186
Rbm46	6.73375	-0.1267	0.299608	0.422887	0.672378	0.8305	8.79762	-0.0298004	0.190571	0.156374	0.875738	0.954976
Serp2	1.18143	0.101238	0.223707	-0.452547	0.650875	NA	8.79862	-0.0634728	0.192598	0.329561	0.741732	0.892509
Gm4134	4.67005	0.0222817	0.299833	-0.0743139	0.940761	NA	8.80875	0.538608	0.190898	-2.82144	0.00478079	0.0533715
Gnrhr	5.96979	0.0780025	0.299097	-0.260794	0.794252	0.899715	8.81084	-0.284229	0.190123	1.49498	0.13492	0.409317
Xylb	2.41825	-0.214183	0.269632	0.794352	0.42699	NA	8.81272	0.192005	0.188223	-1.0201	0.307683	0.610581
Plch1	7.25222	-0.042653	0.298347	0.142964	0.886318	0.947423	8.81277	-0.125562	0.193088	0.650286	0.515508	0.767856
Cxcl9	10.0241	-0.194036	0.246149	0.788285	0.43053	0.667015	8.82459	-0.411326	0.193158	2.12948	0.0332147	0.190774
Dcaf12l2	6.69662	-0.860976	0.299093	2.87862	0.00399413	0.0882103	8.83252	-0.114798	0.186388	0.615908	0.537955	0.783786
Cd3g	5.85438	-0.141626	0.299252	0.473269	0.636022	0.808159	8.83912	0.0872912	0.186321	-0.468499	0.639428	0.844096
Gfap	2.1472	-0.105978	0.279081	0.379738	0.70414	NA	8.84606	0.00590247	0.187466	-0.0314856	0.974882	0.991928
Gdf7	3.37367	-0.428735	0.278948	1.53697	0.1243	NA	123.464	0.588808	0.14871	-3.95944	7.51e-05	0.00193803
4921513I03Rik	3.72614	0.12429	0.297817	-0.417336	0.676433	NA	8.85533	0.237609	0.187542	-1.26696	0.205169	0.502788
Ucp1	81.9532	-0.119971	0.119416	1.00464	NA	NA	8.863	0.163636	0.0911751	-1.79475	0.0726941	0.296077
Ppp1r3g	0.294519	-0.111245	0.137589	0.808531	0.418785	NA	8.86829	-0.470216	0.189786	2.47761	0.0132264	0.104552
Gm8369	14.4298	-0.557399	0.297651	1.87266	0.0611154	0.292236	8.87721	0.371006	0.184849	-2.00707	0.0447422	0.227313
1700084J12Rik	4.65699	-0.0185043	0.283465	0.0652789	0.947952	NA	8.88391	0.494877	0.192846	-2.56618	0.0102826	0.0898892
Tmtc2	255.046	-0.326922	0.170931	1.9126	0.0557989	0.283487	327.407	0.736804	0.0945573	-7.79214	6.59e-15	9.15e-13
Gm20535	1.88915	0.249583	0.263203	-0.948252	0.343001	NA	8.89671	0.0564751	0.188215	-0.300057	0.764134	0.90345
Kcns3	5.94789	-0.748418	0.294154	2.5443	0.0109496	0.142796	8.9014	-0.285881	0.191716	1.49117	0.135917	0.410782
4930451C15Rik	3.34603	0.0822573	0.289202	-0.284429	0.776082	NA	8.90313	-0.186234	0.189808	0.981172	0.326508	0.627619
Tmem150c	4.77737	0.007988	0.296933	-0.0269017	0.978538	NA	8.90438	0.0144046	0.191539	-0.0752044	0.940052	0.980366
C230037L18Rik	4.87565	-0.254523	0.295537	0.861222	0.389116	NA	8.91448	0.156382	0.186287	-0.839465	0.401208	0.687428
Gm15991	9.3418	0.0215993	0.293946	-0.0734805	0.941424	0.975333	8.91808	-0.0491968	0.190087	0.258812	0.79578	0.91893
2900072N19Rik	4.29186	0.475016	0.297163	-1.5985	0.109931	NA	8.92683	-0.0408009	0.191124	0.213479	0.830953	0.937295
Snrpf	0.847425	-0.233529	0.157845	1.47948	0.139012	NA	8.93512	-0.0724672	0.189892	0.381623	0.702741	0.875783
Rab39b	23.989	-0.0728468	0.280255	0.259931	0.794917	0.900209	8.93526	0.119933	0.193881	-0.61859	0.536186	0.783003
Gm15898	4.65302	0.217029	0.299687	-0.724184	0.468953	NA	8.93758	0.312596	0.190194	-1.64357	0.100266	0.352501
Gm4473	0.564523	-0.0303544	0.181564	0.167182	0.867226	NA	8.94367	0.263932	0.191464	-1.3785	0.16805	0.456664
Mir690	11.1894	0.184553	0.298678	-0.617897	0.536643	0.741156	8.94373	0.156039	0.181594	-0.859272	0.390191	0.679277
0610025J13Rik	3.46098	-0.181972	0.294024	0.618902	0.535981	NA	8.94378	-0.279938	0.19062	1.46857	0.141949	0.420233
Gm17110	2.64003	-0.171883	0.279623	0.614696	0.538756	NA	8.96881	0.407888	0.193049	-2.11287	0.0346116	0.195216
Adrb3	8.0912	-0.708134	0.285681	2.47875	NA	NA	8.97184	-0.152414	0.171167	0.890438	0.373231	0.666042
2310015B20Rik	21.5231	-0.665997	0.256779	2.59366	0.00949606	0.13392	8.97597	-0.478587	0.190309	2.51479	0.0119103	0.0979506
Mtap7d2	17.8056	0.10026	0.256677	-0.390607	0.696088	0.843747	8.97806	0.308287	0.190867	-1.61519	0.106269	0.36397
Tmprss6	0.509623	0.160169	0.180945	-0.885181	0.376059	NA	8.98064	0.253466	0.189639	-1.33657	0.181362	0.473317
Il1a	2.18825	-0.100426	0.26175	0.383669	0.701224	NA	8.98232	-0.157869	0.193474	0.81597	0.414517	0.696056
1700084C06Rik	5.19435	0.110196	0.299805	-0.367558	0.713203	0.853053	8.98386	0.0460201	0.185314	-0.248335	0.803875	0.923066
Rdh12	4.51354	-0.427688	0.29883	1.43121	0.152371	NA	8.99742	-0.127561	0.190642	0.669116	0.503421	0.760617
Dyx1c1	13.323	-0.284889	0.277913	1.0251	0.305317	0.562835	8.99903	0.00964607	0.189604	-0.0508748	0.959425	0.986291
Gm14026	7.06306	0.46936	0.299765	-1.56576	0.117406	0.373573	9.00255	-0.402808	0.190305	2.11664	0.0342903	0.194524
Notum	0.413757	0.0792151	0.14903	-0.531538	0.595046	NA	9.00428	0.101481	0.192073	-0.528346	0.597259	0.822237
Adcy10	2.94932	-0.433358	0.291404	1.48714	0.136979	NA	9.01075	0.228797	0.193698	-1.18121	0.237521	0.53998
Gm2000	0.846135	0.139772	0.186892	-0.747875	0.454535	NA	9.0108	-0.410504	0.192662	2.1307	0.0331141	0.190621
AC131120.1	9.60425	0.185981	0.298154	-0.623775	0.532775	0.739341	9.01201	0.350423	0.193126	-1.81448	0.0696039	0.288811
1700086D15Rik	4.31356	0.0578024	0.295869	-0.195365	0.845107	NA	9.01718	0.125474	0.191769	-0.654296	0.512921	0.767138
mt-Tl2	22.4182	-0.550872	0.281067	1.95993	0.0500034	0.269837	9.01947	0.16084	0.193399	-0.831649	0.405607	0.691194
Tssk1	0.89851	-0.0276026	0.211618	0.130436	0.896222	NA	9.02106	0.0469941	0.193514	-0.242846	0.808124	0.925579
Gm15401	3.60282	0.548167	0.296572	-1.84834	0.0645528	NA	9.02121	0.477267	0.191233	-2.49574	0.0125696	0.101246
Doc2b	7.39305	0.301842	0.296893	-1.01667	0.30931	0.567036	34.3146	-0.735361	0.181187	4.05857	4.94e-05	0.00136746
Gm13205	0.751044	-0.201179	0.202142	0.99524	0.319619	NA	9.04496	0.405995	0.193568	-2.09743	0.0359559	0.199317
Gm13070	1.37666	-0.190838	0.246559	0.774005	0.438928	NA	9.04501	0.263364	0.190724	-1.38087	0.16732	0.455979
Fam89a	8.17117	0.277716	0.297355	-0.933956	0.350327	0.605739	9.04524	0.19725	0.191049	-1.03246	0.301857	0.6053
Fam60a	13.9437	-0.441202	0.276602	1.59508	0.110695	0.365918	9.05503	0.216325	0.190233	-1.13716	0.255472	0.557335
Ptchd3	28.2872	-0.722434	0.291263	2.48035	0.0131253	0.154203	9.05651	-0.173604	0.192591	0.901413	0.367369	0.660955
Gm15169	4.09728	0.474079	0.294229	-1.61126	0.107123	NA	9.05772	0.121908	0.171841	-0.709423	0.478062	0.745031
Trp73	1.17207	0.0483057	0.239679	-0.201543	0.840274	NA	9.0637	0.414398	0.185003	-2.23996	0.0250938	0.159716
Gm12096	7.42584	0.0549018	0.299759	-0.183153	0.854678	0.93141	9.0672	0.2683	0.189395	-1.41662	0.156595	0.441231
Mcpt4	0.898234	-0.0999259	0.217488	0.459454	0.645908	NA	9.06778	0.124325	0.190288	-0.65335	0.513531	0.767312
Gm7150	0.276952	0.0167416	0.135021	-0.123993	0.901321	NA	9.07373	-0.0474736	0.193172	0.245758	0.805869	0.924377
Rfx8	3.0679	-0.0926625	0.291383	0.318009	0.750478	NA	9.07944	-0.387471	0.187306	2.06865	0.038579	0.208337
Cd22	1.56678	-0.0155552	0.253462	0.061371	0.951064	NA	9.09347	-0.268084	0.193597	1.38475	0.166129	0.454192
Galr2	1.59535	0.475386	0.261089	-1.82078	0.0686408	NA	9.09354	0.225321	0.19329	-1.16571	0.243731	0.545546
4930473A02Rik	3.28818	0.200341	0.286011	-0.700465	0.483637	NA	9.09955	0.309956	0.191802	-1.61602	0.10609	0.363521
Birc5	3.3364	-0.553646	0.293354	1.88729	0.0591207	NA	9.11419	-0.0563909	0.192098	0.293553	0.769099	0.905884
Gm15585	1.77074	0.0963135	0.26226	-0.367244	0.713437	NA	9.11714	0.15948	0.192475	-0.828576	0.407344	0.691679
Scarna3a	4.52869	0.294819	0.297436	-0.991201	0.321587	NA	9.1254	-0.210855	0.191585	1.10058	0.271079	0.573089
Gm14292	9.00406	-0.00494241	0.28998	0.017044	0.986402	0.994399	9.12621	-0.331483	0.18771	1.76594	0.0774065	0.306813
Trim10	4.72208	-0.242751	0.27948	0.868581	0.385076	NA	9.1276	-0.243467	0.171945	1.41596	0.156788	0.441621
Prr18	5.3478	0.504338	0.299858	-1.68192	0.092584	0.341477	9.13002	0.163738	0.191086	-0.856879	0.391512	0.680559
Best1	11.6188	0.037204	0.284209	-0.130904	0.895851	0.953017	9.13022	-0.247095	0.192015	1.28685	0.198146	0.494701
Rpl38	1.64586	0.0169026	0.261547	-0.0646255	0.948472	NA	9.14847	-0.0731404	0.178882	0.408876	0.682631	0.865157
AC150277.1	1.33298	-0.0998795	0.237174	0.421124	0.673665	NA	9.15169	-0.168452	0.193928	0.868634	0.385047	0.675527
Mab21l2	8.90635	-0.17485	0.288071	0.606968	0.543872	0.747452	9.15402	0.161044	0.192232	-0.837756	0.402168	0.688024
Gm13572	10.6215	-0.205288	0.288433	0.711734	0.47663	0.701048	9.15475	0.217008	0.19356	-1.12114	0.262227	0.565237
Gm16167	2.97241	0.0510523	0.284111	-0.179691	0.857395	NA	9.15863	0.0423355	0.190914	-0.221752	0.824507	0.934184
Cd247	3.36853	-0.0341152	0.290901	0.117275	0.906643	NA	9.15943	0.103297	0.188715	-0.547369	0.584125	0.814412
Opn1sw	4.67189	0.376152	0.279235	-1.34708	0.177954	NA	9.16475	0.0600609	0.19368	-0.310103	0.756483	0.899222
Gm12200	3.2251	0.288904	0.288819	-1.00029	0.317168	NA	9.16875	0.352318	0.18979	-1.85635	0.0634031	0.274849
Gm6377	16.5593	-0.779257	0.293211	2.65766	0.00786845	0.120672	9.17957	-0.0678747	0.192489	0.352616	0.724377	0.885511
Olfr78	24.7928	0.669943	0.267033	-2.50884	0.0121128	0.149525	9.186	0.16003	0.183295	-0.873071	0.382624	0.67344
Gm15345	3.71963	0.244861	0.290163	-0.843875	0.398739	NA	9.19016	0.392244	0.189393	-2.07106	0.038353	0.207705
Gm17096	6.27056	-0.0668727	0.298121	0.224314	0.822513	0.915739	9.19053	0.0794943	0.192335	-0.413312	0.679378	0.863297
Gm13684	11.2871	-0.00867721	0.286176	0.0303212	0.975811	0.990541	9.19274	0.182689	0.190827	-0.957356	0.338387	0.635574
Zkscan16	4.70627	0.458609	0.298768	-1.535	0.124783	NA	9.19526	0.406421	0.190618	-2.13213	0.0329965	0.19016
Cpne7	2.9765	0.130871	0.28288	-0.462638	0.643624	NA	9.1983	0.15318	0.191328	-0.800617	0.423353	0.702417
Ankrd5	23.7874	-0.449693	0.28137	1.59823	0.109993	0.364821	9.20106	-0.0787904	0.170268	0.462743	0.643548	0.845997
Gm10863	1.7464	0.0611784	0.257938	-0.237183	0.812515	NA	9.20817	0.130731	0.192748	-0.678249	0.497614	0.757769
Lrfn1	0.574359	0.0904209	0.190521	-0.474597	0.635074	NA	9.21021	0.198671	0.193737	-1.02547	0.30514	0.608584
Paqr5	5.54438	-0.209614	0.299404	0.700104	0.483863	0.705483	9.214	0.0652389	0.193986	-0.336306	0.73664	0.891016
Kcnj10	3.44864	-0.491572	0.294044	1.67177	0.0945704	NA	9.21556	-0.0665202	0.18869	0.352538	0.724435	0.885511
Ttk	7.79862	-0.39295	0.29443	1.33461	0.182004	0.449191	9.22016	0.0282907	0.187335	-0.151017	0.879963	0.957179
Gm12103	22.2873	0.112654	0.290332	-0.388017	0.698004	0.844802	9.22036	-0.0199283	0.18751	0.106279	0.915361	0.973529
Cideb	2.54652	0.490165	0.2748	-1.78371	0.0744701	NA	9.22262	0.443626	0.193989	-2.28687	0.0222037	0.147368
Rab19	3.83841	0.0894776	0.294513	-0.303815	0.761269	NA	9.22619	-0.0724153	0.193379	0.374474	0.708052	0.87835
Gm17228	0.934383	0.10588	0.207798	-0.509535	0.610378	NA	9.22893	0.262606	0.18946	-1.38608	0.165724	0.453897
Gm13311	1.13218	0.0831665	0.213458	-0.389615	0.696821	NA	9.23122	0.0649793	0.169714	-0.382875	0.701813	0.875244
Myl9	319.887	0.570329	0.247287	-2.30635	0.0210913	0.190102	5654.43	-0.373864	0.12603	2.96646	0.00301246	0.0377658
Gm7666	0.630435	0.167321	0.178948	-0.935029	0.349773	NA	9.24822	-0.145515	0.194015	0.750019	0.453243	0.726788
Gm12470	4.55712	0.19966	0.2871	-0.695435	0.486783	NA	9.26127	0.247057	0.19043	-1.29736	0.194507	0.490264
9430002A10Rik	8.78327	-0.0504983	0.289684	0.174322	0.861612	0.93435	9.26643	-0.0661486	0.191908	0.344689	0.730328	0.888023
Tmprss9	0	#VALUE!	NA	NA	NA	NA	9.27044	0.165701	0.190832	-0.868309	0.385225	0.675759
Tspan1	4.84427	0.167465	0.299844	-0.558506	0.576499	NA	9.27825	0.061241	0.19197	-0.319014	0.749716	0.896747
Slc25a2	6.04605	0.17998	0.299328	-0.60128	0.547653	0.75024	9.28163	0.247179	0.19314	-1.27979	0.200618	0.497848
Gm15813	4.32286	0.0386607	0.298562	-0.12949	0.89697	NA	9.28676	0.525304	0.192122	-2.73422	0.00625283	0.0638751
Pnma2	7.76107	0.0251563	0.299551	-0.0839802	0.933072	0.971603	9.2927	-0.11929	0.193872	0.615305	0.538353	0.783989
A630071L07Rik	2.4055	0.104667	0.265502	-0.394224	0.693416	NA	9.29335	0.161563	0.193769	-0.833793	0.404398	0.689915
mt-Ts2	35.9293	-0.361641	0.275731	1.31157	0.189665	0.458536	9.29525	0.0717976	0.193558	-0.370936	0.710686	0.879313
Gm9929	7.49975	0.120952	0.298819	-0.404767	0.685649	0.837144	9.30202	0.153412	0.189788	-0.808334	0.418898	0.699093
4931422A03Rik	1.17462	0.177789	0.236496	-0.751763	0.452194	NA	9.30427	0.334497	0.193712	-1.72677	0.0842086	0.322234
Lif	1.91114	-0.471668	0.269865	1.7478	0.0804995	NA	9.31283	-0.513058	0.192669	2.6629	0.0077471	0.0743176
Lat	1.57823	-0.00540892	0.25854	0.0209211	0.983309	NA	9.31289	0.24454	0.191325	-1.27814	0.201199	0.49898
5430402O13Rik	8.72013	-0.0274369	0.295958	0.0927054	0.926138	0.967694	9.31756	0.197594	0.192358	-1.02722	0.304316	0.607631
Gucy1b2	4.92829	0.571452	0.299858	-1.90574	0.0566833	NA	9.31863	0.143984	0.191422	-0.752184	0.451941	0.725919
Fam83b	22.5901	-0.561143	0.282956	1.98314	0.0473514	0.263337	9.32178	-0.0595344	0.193302	0.307986	0.758093	0.899797
Tnk1	0.67704	0.109972	0.188608	-0.583072	0.559845	NA	9.33676	0.047593	0.193761	-0.245627	0.805971	0.924377
Gm11517	1.22047	0.274614	0.220707	-1.24424	0.213409	NA	9.34595	-0.0281052	0.192929	0.145676	0.884177	0.959491
Ano5	16.8623	0.132013	0.268322	-0.491997	0.622721	0.79982	9.34644	0.439244	0.191638	-2.29206	0.0219023	0.146194
Timp4	111.048	0.350061	0.229623	-1.5245	0.127384	0.385557	9.35106	0.131479	0.159276	-0.825481	0.409099	0.693194
Gkn3	0.359483	0.0193023	0.144351	-0.133718	0.893625	NA	9.36741	0.0537273	0.193143	-0.278173	0.78088	0.911451
Rltpr	0.730487	0.221677	0.184195	-1.20349	0.228787	NA	9.3939	-0.0225453	0.193419	0.116562	0.907207	0.970365
BC035044	7.35019	-0.173964	0.29749	0.584771	0.558702	0.758101	9.40474	-0.0231221	0.192624	0.120037	0.904454	0.969031
Sag	5.24992	0.419077	0.299235	-1.40049	0.161365	0.428103	9.40752	0.430375	0.193908	-2.21948	0.0264538	0.165507
Gm11665	4.24313	0.212526	0.291851	-0.728202	0.46649	NA	9.40811	-0.0572257	0.189703	0.301659	0.762912	0.90289
Gm12701	11.4416	-0.13941	0.292934	0.475908	0.63414	0.807108	9.41105	0.206967	0.18467	-1.12074	0.2624	0.565237
Car15	2.43551	0.31977	0.282058	-1.1337	0.256918	NA	9.41811	-0.140037	0.194063	0.721606	0.470537	0.739837
Clec2i	22.1099	-0.119115	0.287543	0.41425	0.678691	0.833629	9.43708	-0.00737104	0.190526	0.0386878	0.969139	0.989852
Gm16163	0.484098	0.049189	0.165411	-0.297373	0.766181	NA	9.44042	0.0214273	0.193456	-0.110761	0.911806	0.972501
M5C1000I18Rik	5.6553	0.606917	0.299569	-2.02597	0.0427683	0.252618	9.45895	0.406111	0.19364	-2.09725	0.0359715	0.199331
Slc25a31	26.7585	-0.365528	0.29129	1.25486	0.209531	0.477829	9.45909	0.0552846	0.193777	-0.2853	0.775414	0.90931
Ccdc160	7.25345	-0.536519	0.298895	1.79501	0.0726525	0.312281	9.46172	0.0243037	0.192058	-0.126544	0.899301	0.966648
Gm15830	3.20832	-0.116154	0.294262	0.39473	0.693042	NA	9.46446	0.00110124	0.180441	-0.00610304	0.995131	0.998106
Lypd1	34.0193	-0.344779	0.227455	1.51581	0.129567	0.388301	43.8473	0.579916	0.174399	-3.32523	0.000883445	0.0148427
Mmel1	0.597462	0.200015	0.186953	-1.06987	0.284679	NA	9.47676	0.0478735	0.192639	-0.248514	0.803737	0.923046
Gm15892	9.22821	0.580336	0.292947	-1.98103	0.0475878	0.264147	9.47774	-0.0390851	0.192524	0.203015	0.839124	0.940113
Slpi	0.962036	-0.205066	0.215006	0.953768	0.340201	NA	9.49189	-0.204496	0.192397	1.06289	0.287833	0.590753
Crybb3	0.906611	0.204357	0.215267	-0.949317	0.342459	NA	9.4953	0.164084	0.187083	-0.877062	0.380453	0.671431
Gm12504	12.5623	-0.396117	0.285222	1.3888	0.164893	0.432016	9.49571	0.338219	0.193027	-1.75219	0.0797413	0.311933
Trp63	20.1706	0.663188	0.245048	-2.70636	0.00680263	0.113306	9.50177	0.2422	0.193162	-1.25387	0.209889	0.507549
AL645907.1	5.20572	0.175948	0.296686	-0.593045	0.553151	0.754723	9.50478	-0.00164286	0.190551	0.00862164	0.993121	0.997263
Gm7984	4.71314	0.147212	0.299259	-0.49192	0.622776	NA	9.50649	-0.0687872	0.193863	0.354823	0.722722	0.884877
Otof	0.438564	-0.170812	0.150075	1.13817	0.255049	NA	9.50852	-0.477497	0.193372	2.46932	0.0135372	0.106129
Adnp	5.49735	0.0779611	0.299594	-0.260223	0.794692	0.900074	9.51166	0.378796	0.193432	-1.95829	0.0501959	0.239891
Ptprcap	1.28187	0.186249	0.239011	-0.77925	0.435832	NA	9.51195	0.0930314	0.185977	-0.500232	0.616912	0.834128
Gm8822	6.13438	0.100849	0.298602	-0.337737	0.735562	0.867253	9.51266	-0.00772384	0.193104	0.0399985	0.968094	0.989831
Fbxw10	6.21117	0.0655336	0.299467	-0.218834	0.82678	0.917648	9.51339	-0.330825	0.193979	1.70547	0.0881075	0.329057
Gm17193	19.4742	0.400141	0.286572	-1.3963	0.162623	0.429472	9.51832	0.278502	0.193952	-1.43593	0.151022	0.434187
Pnp2	0.647768	0.20813	0.182539	-1.14019	0.254206	NA	9.52197	-0.202782	0.19304	1.05047	0.293503	0.595999
Tac4	2.10513	0.178236	0.265603	-0.671063	0.50218	NA	9.52317	0.048918	0.18365	-0.266365	0.789958	0.916109
Idi1	16.4816	-0.360231	0.292961	1.22962	0.218839	0.486877	9.52381	0.127737	0.194051	-0.658263	0.510369	0.76555
Gm17088	3.72558	0.0366618	0.295811	-0.123936	0.901366	NA	9.53053	0.128461	0.192709	-0.666606	0.505024	0.76138
Lman1l	1.02674	0.283368	0.21921	-1.29268	0.196123	NA	15.3455	-0.646823	0.194062	3.33308	0.00085891	0.0144782
Ces1f	8.67786	-0.561425	0.276728	2.0288	0.0424789	0.251629	9.54548	-0.245354	0.176847	1.38738	0.165327	0.453359
C230066G23Rik	3.29866	-0.125986	0.294864	0.427269	0.669183	NA	9.54619	0.420192	0.192205	-2.18616	0.0288038	0.175133
Hist1h2bh	0.88279	0.00174289	0.218681	-0.00797004	0.993641	NA	9.55376	-0.201059	0.189759	1.05955	0.289348	0.591793
BC024582	4.48438	-0.00821936	0.29816	0.027567	0.978008	NA	9.5591	0.0891932	0.19143	-0.46593	0.641265	0.845206
AC147162.1	32.1379	0.308189	0.279743	-1.10168	0.270599	0.534294	9.56786	0.165858	0.192079	-0.863486	0.387871	0.677028
A430078I02Rik	5.39378	0.0826447	0.299848	-0.275622	0.782838	0.894234	9.57629	-0.0227816	0.193806	0.117548	0.906426	0.970135
Cenpi	11.7912	0.00680186	0.279439	-0.0243411	0.980581	0.993016	9.57835	-0.0203518	0.193826	0.105	0.916376	0.973805
Cdca7l	5.14407	-0.260213	0.299742	0.868123	0.385327	0.634467	9.58019	-0.177405	0.190565	0.93094	0.351885	0.648875
Gm15788	2.48538	0.190035	0.287867	-0.660148	0.509159	NA	9.59438	-0.15419	0.191434	0.805443	0.420564	0.699969
Pkib	11.5443	-0.250332	0.293979	0.851531	0.394475	0.64133	9.6008	-0.259906	0.19395	1.34007	0.180223	0.472152
Gm15907	7.25738	0.4194	0.296982	-1.41221	0.157889	0.42487	9.60496	0.265851	0.189522	-1.40275	0.160692	0.447093
Kat2b-ps	1.85731	0.022158	0.261913	-0.0846008	0.932579	NA	9.60524	-0.183197	0.191849	0.954904	0.339626	0.637039
Gpr98	4.80966	0.297865	0.29977	-0.993648	0.320394	NA	9.60968	-0.0220544	0.194059	0.113648	0.909517	0.972103
Gm15908	0.197618	-0.0091905	0.109835	0.0836759	0.933314	NA	9.61216	-0.287948	0.190624	1.51055	0.130902	0.403482
Tigd3	1.29546	0.296222	0.205644	-1.44046	0.149736	NA	9.61576	-0.0576338	0.191915	0.300309	0.763942	0.90345
Tlr1	6.02006	-0.183787	0.29401	0.625105	0.531902	0.738815	9.61661	-0.319188	0.183779	1.7368	0.082422	0.317225
Plac8	2.44544	0.433633	0.27198	-1.59436	0.110856	NA	9.62223	0.0946699	0.188854	-0.501285	0.61617	0.833568
Gdf9	2.61106	0.0868682	0.274928	-0.315967	0.752028	NA	9.63251	0.0488747	0.193163	-0.253023	0.80025	0.92112
Oasl1	1.29265	0.0622309	0.231853	-0.268407	0.788386	NA	9.63495	-0.164021	0.192502	0.852052	0.394185	0.682404
Gm15980	4.3921	0.0967542	0.294176	-0.3289	0.742232	NA	9.63523	0.141663	0.193744	-0.731186	0.464665	0.736061
Sstr3	1.01279	0.0867221	0.2062	-0.420573	0.674067	NA	9.63906	0.507296	0.184695	-2.74667	0.00602032	0.0623185
Cacna1i	0	#VALUE!	NA	NA	NA	NA	9.64493	-0.072951	0.193051	0.377884	0.705516	0.877557
Gm4353	8.49163	0.136482	0.292389	-0.46678	0.640657	0.810375	9.64758	0.0347244	0.194063	-0.178934	0.857989	0.947686
1700060J05Rik	8.99589	-0.0675681	0.291404	0.231871	0.816638	0.912503	9.6479	0.255517	0.189694	-1.347	0.177981	0.469856
Gnat2	5.76661	0.185473	0.296444	-0.625659	0.531538	0.738521	9.65589	0.13875	0.193088	-0.718584	0.472397	0.741846
Gm16350	0.935645	0.25685	0.216438	-1.18671	0.23534	NA	9.66558	-0.110804	0.193129	0.573731	0.56615	0.801539
Gnrh1	5.32311	0.0705973	0.29192	-0.241837	0.808906	0.908116	9.66823	0.218397	0.187386	-1.1655	0.243819	0.545625
1700001G11Rik	2.46091	0.0137621	0.280552	-0.0490538	0.960876	NA	9.67634	-0.0615753	0.191068	0.322269	0.747249	0.895268
Ncapg	14.4031	-0.381914	0.290786	1.31338	0.189053	0.457665	9.68016	-0.0735674	0.191284	0.384598	0.700535	0.874281
Cep55	7.95363	-0.158924	0.299447	0.530724	0.59561	0.781852	9.68725	0.186333	0.193203	-0.964439	0.334826	0.633324
SCARNA15	12.7608	-0.124458	0.298512	0.416929	0.67673	0.832513	9.68991	0.202769	0.184341	-1.09997	0.271347	0.573407
Cenpm	0.313417	-0.0147317	0.122882	0.119885	0.904574	NA	9.69791	-0.13617	0.180226	0.75555	0.449919	0.724042
Gm12195	13.0842	0.40997	0.296039	-1.38485	0.166098	0.432759	9.69848	0.14767	0.189848	-0.777833	0.436668	0.713011
Mtap1a	178.207	0.404093	0.173203	-2.33305	0.0196453	0.184941	775.663	-0.452585	0.0857613	5.27726	1.31e-07	6.91e-06
Gm16068	12.208	0.212369	0.298132	-0.712332	0.476259	0.700715	9.70177	0.377992	0.18454	-2.04829	0.0405313	0.214705
5930403N24Rik	6.14207	-0.117086	0.299134	0.391415	0.695491	0.843379	9.70575	0.0942811	0.193021	-0.488449	0.625232	0.838474
Gm266	4.42991	-0.124115	0.289637	0.428518	0.668274	NA	9.70635	-0.316067	0.184968	1.70877	0.0874941	0.327768
Dgki	5.5966	0.0297222	0.299797	-0.0991411	0.921026	0.96462	9.7102	0.374332	0.191246	-1.95734	0.050308	0.240157
Gm15469	2.26952	0.442587	0.263123	-1.68205	0.0925584	NA	9.72937	0.079982	0.174631	-0.458006	0.646948	0.847648
Gdf6	8.93108	-0.18541	0.299253	0.619576	0.535537	0.740959	9.73	-0.164253	0.193689	0.848028	0.396423	0.684009
Gm16237	3.0255	0.248354	0.283499	-0.876031	0.381013	NA	9.73383	0.469982	0.193997	-2.42263	0.0154088	0.115451
Arhgap33	0.642247	-0.0418951	0.162379	0.258008	0.7964	NA	9.73656	-0.205105	0.194058	1.05693	0.290545	0.592915
Fmr1nb	5.11409	0.0290432	0.298287	-0.0973666	0.922435	NA	9.75377	-0.0780909	0.188489	0.414299	0.678655	0.862698
Slc17a9	5.33116	0.209265	0.299598	-0.698486	0.484873	0.70632	38.6561	-0.829154	0.158964	5.21598	1.83e-07	9.5e-06
Gm4524	6.33415	-0.227353	0.299061	0.760224	0.447121	0.678985	9.76023	0.203258	0.194058	-1.04741	0.294911	0.597933
Gm12346	12.8806	-0.483364	0.27329	1.76868	0.0769467	0.318329	9.77211	-0.161369	0.193508	0.833915	0.404329	0.689915
Cd209a	20.96	-0.309077	0.290134	1.06529	0.286744	0.548466	9.77889	-0.293284	0.191375	1.53251	0.125397	0.396124
Slc25a41	1.20938	0.125563	0.234603	-0.535214	0.592502	NA	9.79155	0.0824677	0.192929	-0.427451	0.669051	0.857617
Pitx2	160.062	-0.171128	0.253436	0.675234	0.499527	0.716677	9.53442	1.00565	0.187509	-5.3632	8.18e-08	4.41e-06
Trim66	4.98186	-0.418009	0.297105	1.40694	0.159445	NA	9.82799	-0.0872157	0.176248	0.494847	0.620708	0.836226
Gm14207	3.24973	0.273421	0.29256	-0.934581	0.350004	NA	9.82912	-0.0232792	0.19403	0.119978	0.904501	0.969031
Gm6583	2.15709	0.33095	0.268968	-1.23044	0.218531	NA	9.83256	0.368644	0.193348	-1.90663	0.0565679	0.257115
Pllp	4.55243	-0.568586	0.299688	1.89726	0.0577936	NA	9.8342	0.071994	0.193818	-0.371451	0.710302	0.879313
Kcnn4	1.04436	-0.0106	0.228084	0.0464744	0.962932	NA	9.84118	-0.261774	0.184774	1.41673	0.156563	0.441231
Napsa	0.863312	-0.107347	0.188644	0.569048	0.569323	NA	9.85167	0.0316041	0.192184	-0.164447	0.869379	0.952229
Gm8818	18.1858	-0.772533	0.28371	2.72297	0.00646977	0.110511	9.85333	0.0570508	0.193338	-0.295083	0.767931	0.905275
1700010I14Rik	7.49071	0.658592	0.297686	-2.21237	0.0269409	0.211242	9.85493	0.478482	0.193484	-2.47299	0.013399	0.105425
U12	0.946977	0.0524996	0.187003	-0.280742	0.778908	NA	9.8568	-0.125956	0.187165	0.67297	0.500966	0.759633
Nsun7	6.84792	0.273062	0.299767	-0.910916	0.362339	0.615299	9.85706	0.136447	0.176033	-0.775119	0.438269	0.71448
Agrp	0.890096	0.208266	0.205314	-1.01438	0.310401	NA	9.85716	0.209142	0.193587	-1.08035	0.279985	0.583226
Mpped2	27.1271	0.0465899	0.255797	-0.182136	0.855476	0.931652	9.86721	-0.317598	0.193989	1.63719	0.10159	0.354382
Lsm7	3.62117	0.240102	0.295987	-0.81119	0.417257	NA	9.86817	-0.135223	0.188882	0.715913	0.474045	0.742951
Gm5464	7.67041	-0.115642	0.293913	0.393457	0.693982	0.842808	9.8766	0.286076	0.19376	-1.47645	0.139824	0.416852
Ckap2	11.0703	-0.160533	0.295131	0.543937	0.586485	0.775704	9.88375	-0.304385	0.193251	1.57507	0.11524	0.380116
Ccdc106	3.54192	0.124578	0.297966	-0.418095	0.675878	NA	9.88604	0.186688	0.193366	-0.965463	0.334313	0.632804
1700001C02Rik	0.66504	0.0396256	0.190796	-0.207686	0.835474	NA	9.88689	-0.466482	0.193703	2.40823	0.0160299	0.118949
Ucp2	124.858	0.502241	0.232576	-2.15947	0.0308135	0.220588	2998.06	-0.338983	0.0980468	3.45736	0.000545498	0.0101102
Gm15780	15.8198	-0.0743424	0.292242	0.254386	0.799197	0.902404	9.89381	0.427785	0.180522	-2.36971	0.017802	0.12788
Gm221	9.36017	-0.0885422	0.282681	0.313223	0.754111	0.877816	9.89847	0.2013	0.193366	-1.04103	0.297861	0.601075
Muc1	2.46747	0.258321	0.274231	-0.94198	0.346203	NA	9.90219	0.201197	0.193613	-1.03918	0.298723	0.602019
Acpt	0.149904	0.0309154	0.109835	-0.281473	0.778348	NA	9.90402	0.193685	0.183454	-1.05577	0.291074	0.593646
Gm5909	12.6711	-0.0620527	0.269082	0.230609	0.817619	0.912828	9.90494	-0.220389	0.193826	1.13704	0.25552	0.557335
Hoxa1	7.36649	-0.386225	0.296701	1.30173	0.193007	0.46238	9.90983	0.17144	0.179925	-0.952842	0.34067	0.638214
Gm15567	10.9434	-0.0979117	0.283832	0.344964	0.730122	0.863567	9.91594	0.218768	0.187612	-1.16607	0.243588	0.545546
Cpa3	6.6344	-0.797559	0.299405	2.66381	0.00772607	0.119623	9.93747	0.325798	0.184562	-1.76525	0.0775216	0.306951
Gm17546	7.67857	0.0547495	0.298802	-0.18323	0.854618	0.93141	9.94251	0.329858	0.182633	-1.80612	0.0708991	0.291852
Gsg2	6.05799	-0.313293	0.299838	1.04487	0.296081	0.554982	9.94571	0.054992	0.190679	-0.288401	0.77304	0.908214
SNORD101	6.10115	0.133382	0.2974	-0.448492	0.653798	0.818686	9.94651	0.0626788	0.192783	-0.325126	0.745086	0.89415
Kcnk2	18.4656	-0.286765	0.274929	1.04305	0.296925	0.556015	9.94692	0.323089	0.192191	-1.68108	0.0927465	0.338649
Gm7580	1.33936	0.0834262	0.239348	-0.348556	0.727423	NA	9.96044	0.324047	0.191241	-1.69444	0.0901814	0.333152
Kcnj13	9.0283	0.0994506	0.29962	-0.331923	0.739947	0.870027	9.96474	0.294604	0.189702	-1.55298	0.120428	0.388718
Mir1192	11.8437	-0.287729	0.295195	0.974708	0.329705	0.585921	9.98733	0.284227	0.187699	-1.51427	0.129958	0.402584
Themis	14.4035	-0.258386	0.299799	0.861865	0.388762	0.636616	9.99097	0.128243	0.157734	-0.813038	0.416196	0.696947
Gm13012	3.82278	0.0334551	0.28398	-0.117808	0.90622	NA	9.99251	0.0677945	0.18366	-0.369131	0.71203	0.879936
Bambi-ps1	1.70321	0.227265	0.260305	-0.873075	0.382622	NA	9.99312	0.130509	0.192936	-0.676436	0.498764	0.758436
BC060267	0.801477	0.0606378	0.205867	-0.294548	0.768339	NA	9.99369	0.541482	0.19224	-2.8167	0.00485198	0.0539971
1700013N18Rik	11.3827	-0.246731	0.293739	0.839967	0.400927	0.645974	9.99674	0.143078	0.193913	-0.737848	0.460607	0.732256
9530046B11Rik	3.15217	0.0883949	0.290208	-0.304591	0.760677	NA	10.0132	0.231705	0.194023	-1.19421	0.232394	0.534207
Sntg2	5.16306	0.286711	0.299696	-0.956673	0.338732	0.594433	10.0288	0.384355	0.193618	-1.98511	0.0471317	0.233321
Tspan32	3.94905	0.0961826	0.297054	-0.323789	0.746098	NA	10.0414	0.100305	0.191493	-0.523804	0.600415	0.824176
Ysk4	3.14013	0.028039	0.295652	-0.094838	0.924443	NA	10.0434	-0.097587	0.186968	0.521945	0.601709	0.824927
Pcdh8	0.392498	0.0558759	0.14556	-0.383867	0.701077	NA	10.0506	-0.299301	0.190385	1.57208	0.115931	0.381118
Gm17092	0.113949	-0.0292435	0.109835	0.26625	0.790047	NA	10.0518	0.439644	0.192652	-2.28206	0.0224857	0.148723
SNORA62	6.04031	0.514285	0.296471	-1.73469	0.0827958	0.326916	10.0616	-0.0512414	0.193342	0.265029	0.790987	0.916467
Ereg	29.8939	0.348986	0.243144	-1.43531	0.1512	0.416852	10.0617	0.118805	0.19313	-0.615153	0.538454	0.783989
Tmem178	6.22725	0.298403	0.298616	-0.999286	0.317656	0.574584	10.0696	-0.478217	0.194063	2.46424	0.0137306	0.107243
Runx3	1.23159	0.0577149	0.223506	-0.258225	0.796233	NA	10.0708	0.0580585	0.192437	-0.301701	0.76288	0.90289
Mmp13	4.47743	-0.106413	0.298732	0.356217	0.721678	NA	10.0732	-0.366889	0.188489	1.94647	0.0515986	0.24269
Zfp593	2.01395	0.0653253	0.272372	-0.239838	0.810456	NA	10.0772	0.367601	0.19391	-1.89573	0.0579955	0.260963
Gm17409	11.8212	-0.244343	0.291255	0.838929	0.401509	0.646555	10.0817	0.261787	0.192394	-1.36068	0.173614	0.463985
Gm12630	0.763232	0.155611	0.182833	-0.851111	0.394708	NA	10.0827	0.131837	0.192278	-0.685657	0.49293	0.754588
Klb	7.49495	-0.643051	0.295138	2.17881	0.0293456	0.216461	10.0841	-0.106491	0.192898	0.552055	0.580911	0.812198
4833417C18Rik	4.35705	-0.350374	0.299635	1.16933	0.242269	NA	10.0878	0.0285966	0.192568	-0.148502	0.881947	0.95833
Gm13608	2.76865	0.195063	0.287435	-0.678633	0.497371	NA	10.0961	0.307677	0.19396	-1.58629	0.112673	0.375292
Jph3	2.09188	0.437674	0.274452	-1.59472	0.110775	NA	10.0996	0.0380183	0.19123	-0.198809	0.842412	0.941273
Gp1bb	1.30566	0.442992	0.246458	-1.79743	0.0722669	NA	10.1045	0.00373847	0.191557	-0.0195162	0.984429	0.994655
Gm15478	7.35531	-0.43401	0.298197	1.45545	0.145546	0.40935	10.1151	0.0722459	0.185525	-0.389414	0.69697	0.872442
8430432A02Rik	16.1451	-0.292355	0.277279	1.05437	0.291713	0.552168	10.1153	-0.0707033	0.192664	0.366976	0.713637	0.880628
4930441O14Rik	12.5113	0.0674567	0.279253	-0.241562	0.80912	0.908182	10.1158	0.0679007	0.192441	-0.352838	0.72421	0.885491
Glp2r	1.83147	0.376461	0.247834	-1.51901	0.128761	NA	10.123	0.105769	0.193888	-0.545515	0.585399	0.814938
Rgn	20.9248	-0.0330314	0.254326	0.129878	0.896663	0.953416	10.1293	0.19943	0.194062	-1.02766	0.304111	0.607631
9330171B17Rik	6.18921	-0.00134938	0.299855	0.00450012	0.996409	0.997958	10.1323	0.203531	0.191151	-1.06476	0.286983	0.589809
Cela1	2.01279	-0.0856198	0.259936	0.329388	0.741862	NA	10.1438	-0.187083	0.19149	0.976986	0.328576	0.628621
Bex2	6.06297	-0.47972	0.295707	1.62228	0.104743	0.358829	10.1546	-0.367278	0.190555	1.92742	0.0539278	0.249119
Gm13423	7.90188	-0.204302	0.295108	0.692295	0.488752	0.708978	10.1623	0.0383655	0.189369	-0.202597	0.83945	0.940113
Mir23b	0.247717	-0.0105616	0.117426	0.0899426	0.928333	NA	10.1696	-0.0360924	0.184226	0.195914	0.844678	0.942331
Gm9008	0.455638	0.126443	0.174078	-0.726359	0.467619	NA	10.1758	-0.0403127	0.194063	0.20773	0.83544	0.938947
Hist1h4b	0.402643	-0.054162	0.147166	0.368034	0.712848	NA	10.1863	-0.0840559	0.191484	0.438972	0.660682	0.85375
BB014433	1.24057	0.183486	0.228914	-0.80155	0.422813	NA	10.1875	0.0168348	0.192513	-0.0874476	0.930316	0.978246
Gm15842	7.45069	-0.40923	0.293542	1.39411	0.163284	0.430202	10.1941	0.354631	0.193908	-1.82886	0.0674204	0.283786
Gm14703	6.03658	0.0400926	0.29742	-0.134801	0.892769	0.951406	10.2004	-0.217763	0.1936	1.12481	0.260669	0.563314
SNORA57	0.165289	-0.0091905	0.109835	0.0836759	0.933314	NA	10.202	0.018355	0.188622	-0.0973107	0.92248	0.976239
A630055G03Rik	2.33084	-0.0884195	0.281882	0.313676	0.753767	NA	10.2026	0.219136	0.192814	-1.13652	0.25574	0.557397
Akap2	1.68508	0.127846	0.246029	-0.519638	0.603316	NA	10.2138	0.106153	0.189562	-0.559991	0.575485	0.808175
Tnfrsf4	1.29703	0.0619511	0.216453	-0.28621	0.774717	NA	10.2197	0.212984	0.193395	-1.10129	0.270771	0.572904
Gm6404	0.362045	-0.0207039	0.156194	0.132553	0.894547	NA	10.2235	0.0740242	0.19406	-0.38145	0.702869	0.875783
4930515G01Rik	4.75972	0.0327764	0.298097	-0.109952	0.912448	NA	10.2255	0.0602487	0.19243	-0.313094	0.754209	0.898532
4930412F15Rik	2.95729	0.24397	0.257659	-0.94687	0.343705	NA	10.2393	-0.150969	0.194057	0.777962	0.436591	0.713011
Gm15869	5.4426	-0.0554284	0.299506	0.185066	0.853177	0.93049	10.2409	0.15164	0.178534	-0.849359	0.395682	0.683503
A930012O16Rik	11.6405	-0.293716	0.276883	1.06079	0.288784	0.550209	10.2446	0.186164	0.193428	-0.962446	0.335826	0.633959
Gm11655	4.46775	-0.103159	0.299663	0.344251	0.730657	NA	10.2449	0.310034	0.194004	-1.59808	0.110025	0.370603
6030445D17Rik	3.78652	0.20829	0.295846	-0.704047	0.481403	NA	10.2463	0.135994	0.185868	-0.731671	0.464369	0.735898
Palm2	8.82475	0.0361189	0.295289	-0.122317	0.902648	0.955493	10.2543	0.229704	0.193743	-1.18561	0.235777	0.53774
Gm11476	1.37674	-0.10242	0.238382	0.429645	0.667454	NA	10.2546	0.347385	0.187938	-1.8484	0.0645448	0.277513
4932438H23Rik	15.4622	-0.483305	0.272403	1.77423	0.0760255	0.317405	10.2555	0.10594	0.193765	-0.546743	0.584555	0.81446
Spire2	0.349228	-0.0834889	0.142465	0.58603	0.557855	NA	10.2564	-0.325615	0.194009	1.67835	0.0932785	0.339762
1700034I23Rik	19.7024	0.00136013	0.292495	-0.00465008	0.99629	0.997948	10.2648	0.389518	0.19165	-2.03245	0.0421083	0.219861
Pyhin1	16.1413	-0.169469	0.287556	0.589345	0.55563	0.756326	10.2783	-0.253878	0.194062	1.30823	0.190794	0.486607
Hist1h2ac	0.306571	-0.113072	0.138647	0.81554	0.414763	NA	10.2862	-0.220551	0.193703	1.13861	0.254867	0.556879
Gm15820	2.62818	-0.0462933	0.279851	0.165421	0.868613	NA	10.2948	0.270206	0.186231	-1.45092	0.146801	0.427968
9130019P16Rik	14.3887	-0.2749	0.296698	0.926531	0.35417	0.60893	17.1423	0.614337	0.193209	-3.17965	0.00147455	0.0218323
Gm10548	6.7647	-0.219373	0.296474	0.73994	0.459336	0.688539	10.3148	0.246041	0.193752	-1.26988	0.204128	0.501911
4930570G19Rik	15.9249	-0.622349	0.294143	2.1158	0.0343616	0.229298	10.3181	0.0570691	0.191471	-0.298056	0.76566	0.903924
Cd226	130.003	-0.900671	0.274826	3.27725	0.00104825	0.0403006	38.6349	0.179965	0.190776	-0.943329	0.345513	0.642791
Gm15563	13.799	-0.393213	0.282037	1.39419	0.16326	0.430202	10.3333	0.0700233	0.192558	-0.363648	0.716121	0.881694
Dnahc3	4.47454	0.126206	0.299743	-0.421047	0.673721	NA	10.3385	-0.0709115	0.193383	0.36669	0.71385	0.880821
Fndc8	1.46881	0.24768	0.241186	-1.02692	0.304456	NA	10.3555	0.352022	0.192374	-1.82988	0.0672672	0.283486
Pnma1	3.82262	-0.0245992	0.287323	0.085615	0.931772	NA	10.3558	0.201596	0.193945	-1.03945	0.298594	0.601838
Cmtm5	1.14881	0.0986903	0.221274	-0.446009	0.655591	NA	10.3591	0.0838939	0.19406	-0.432309	0.665517	0.856022
Snora34	11.183	0.161231	0.290652	-0.554724	0.579084	0.770921	10.3628	0.0621958	0.192144	-0.323694	0.74617	0.894632
Gm14401	23.0138	-0.398801	0.26255	1.51896	0.128774	0.387648	10.3645	-0.300046	0.192964	1.55494	0.119961	0.387735
U6atac	0.850524	0.038664	0.201235	-0.192133	0.847638	NA	10.3694	0.097654	0.188176	-0.51895	0.603795	0.826341
Spag5	2.78895	-0.386644	0.28866	1.33944	0.180426	NA	10.3752	-0.158376	0.194022	0.816275	0.414343	0.695979
Xlr3a	26.6803	-0.582985	0.264584	2.20341	0.0275662	0.212618	10.3801	-0.078565	0.179476	0.437746	0.661571	0.85413
Gm3345	13.2068	-0.0962857	0.27109	0.355179	0.722455	0.858843	10.3807	0.160049	0.19293	-0.829569	0.406783	0.691495
Mirlet7c-1	9.42461	0.194842	0.297001	-0.656032	0.511804	0.725462	10.382	0.0841477	0.188547	-0.446295	0.655384	0.851542
Gm711	2.56259	0.29889	0.283551	-1.05409	0.29184	NA	10.3849	0.0867629	0.193125	-0.449257	0.653246	0.85074
Amh	0.509691	0.140115	0.167639	-0.835818	0.403257	NA	10.394	0.174672	0.191237	-0.913379	0.361043	0.655705
Pvrl4	0.904723	-0.196621	0.214585	0.916285	0.359518	NA	10.4024	-0.342285	0.193741	1.76672	0.0772756	0.306711
Gm12404	6.1156	0.213732	0.299158	-0.714444	0.474953	0.699784	10.4081	0.131718	0.193954	-0.679121	0.497061	0.75748
Gm12123	5.13697	0.174919	0.292665	-0.597677	0.550056	0.752044	10.4093	0.175269	0.190183	-0.921581	0.356747	0.652654
4930404I05Rik	9.43743	0.140849	0.296219	-0.47549	0.634438	0.807274	10.4215	0.0760391	0.192328	-0.395362	0.692576	0.87111
Gm9990	8.09935	-0.555222	0.299004	1.85691	0.0633245	0.296057	10.4232	0.401366	0.192744	-2.08238	0.0373082	0.203708
4931440P22Rik	4.05568	-0.0084499	0.295731	0.0285729	0.977205	NA	10.4384	-0.509597	0.193772	2.62987	0.00854164	0.0795899
Susd3	1.59227	-0.172641	0.234527	0.736124	0.461656	NA	10.441	-0.193259	0.185117	1.04398	0.296493	0.599597
Papolb	20.051	-0.158259	0.290828	0.544165	0.586328	0.775704	10.4583	0.0427854	0.192559	-0.222193	0.824164	0.933865
Syt5	0.190957	0.0309154	0.109835	-0.281473	0.778348	NA	10.463	-0.068986	0.192929	0.357572	0.720664	0.884165
Lrch4	0.249474	0.0746706	0.131825	-0.566438	0.571096	NA	10.4655	0.230924	0.193577	-1.19293	0.232896	0.534816
Evi2b	14.2389	0.100217	0.29573	-0.338882	0.734699	0.86703	10.4703	0.1423	0.188099	-0.756516	0.44934	0.723492
Kntc1	5.15727	-0.167127	0.296654	0.563373	0.573181	0.767409	10.4724	-0.236148	0.193315	1.22157	0.221871	0.521857
Pcyt1b	4.9576	0.176136	0.289737	-0.607917	0.543243	NA	10.4792	-0.319281	0.194043	1.64541	0.0998849	0.351971
Ush2a	3.25595	-0.0872672	0.282309	0.30912	0.75723	NA	10.4963	0.0920046	0.193988	-0.474281	0.6353	0.842213
Gm20518	1.6365	0.155168	0.257497	-0.602601	0.546774	NA	10.4973	0.356431	0.192293	-1.85358	0.0637992	0.275471
Gm15983	6.18369	0.23414	0.299173	-0.782623	0.433849	0.669945	10.4977	0.211824	0.19386	-1.09266	0.274541	0.576566
Stap1	14.3213	-0.768925	0.28327	2.71446	0.00663841	0.111823	10.5009	-0.161744	0.192464	0.840384	0.400693	0.687186
Impg2	13.9213	-0.282911	0.291037	0.972079	0.331011	0.586972	10.5126	0.101064	0.190716	-0.52992	0.596168	0.82136
1700022I11Rik	5.53573	0.119364	0.293114	-0.407228	0.683841	0.835792	10.513	0.290549	0.193855	-1.49879	0.133928	0.407466
Tgif2	1.84041	-0.216346	0.262319	0.824744	0.409517	NA	10.5372	0.0472869	0.191819	-0.246519	0.805281	0.923916
Capn12	0.389998	-0.0178298	0.145375	0.122647	0.902386	NA	10.5491	0.168981	0.194055	-0.870789	0.383869	0.67462
Cldn22	2.79202	-0.185505	0.281541	0.658891	0.509966	NA	10.5634	0.0916632	0.193414	-0.473923	0.635555	0.842285
Snora30	5.92193	0.387606	0.299485	-1.29424	0.195582	0.465109	10.5651	0.00314175	0.185525	-0.0169344	0.986489	0.995156
Aarsd1	5.60208	0.504208	0.299855	-1.68151	0.0926645	0.341601	10.5795	0.13888	0.190707	-0.728239	0.466468	0.737005
Ccdc18	30.447	-0.326464	0.245839	1.32796	0.184192	0.452025	10.5835	-0.218284	0.192795	1.13221	0.257546	0.559574
Astn1	10.4676	0.109068	0.286298	-0.380959	0.703234	0.847405	10.592	0.0855613	0.18907	-0.452537	0.650882	0.849741
Greb1	4.90501	0.170426	0.299604	-0.568836	0.569467	NA	10.5934	-0.00910818	0.192497	0.047316	0.962261	0.987678
3632454L22Rik	14.6984	-0.503778	0.298819	1.68589	0.0918163	0.340195	10.605	-0.0712471	0.193801	0.36763	0.713149	0.880244
Gimap3	3.51469	-0.0691776	0.288567	0.239728	0.810541	NA	10.6054	-0.0920116	0.193969	0.474363	0.635241	0.842209
Tex14	7.75222	0.21724	0.299629	-0.725031	0.468433	0.694608	10.6111	0.156311	0.193968	-0.805857	0.420325	0.69987
Cacna1h	1.12705	0.238974	0.224651	-1.06375	0.28744	NA	58.8757	-0.662254	0.19406	3.41262	0.000643406	0.0115874
Gm15535	6.18982	0.759815	0.299857	-2.53393	0.0112792	0.144186	10.6365	0.108615	0.19406	-0.5597	0.575684	0.808372
Gypa	32.4288	-0.359875	0.298909	1.20396	0.228603	0.496581	10.6454	-0.092681	0.173179	0.535175	0.592529	0.819442
Gm13786	8.44561	0.280488	0.293123	-0.956894	0.338621	0.594414	10.6482	0.24411	0.192709	-1.26673	0.205253	0.502788
Gm16151	1.74961	0.138697	0.250936	-0.552716	0.580458	NA	10.6531	-0.302956	0.191916	1.57859	0.11443	0.378018
2410127L17Rik	45.8094	-0.797003	0.258904	3.07837	0.00208135	0.0622012	10.6572	0.141226	0.193687	-0.729147	0.465912	0.736981
Gm14148	0	#VALUE!	NA	NA	NA	NA	10.6624	-0.0242611	0.194057	0.125021	0.900507	0.967124
Cdca3	3.37139	-0.225103	0.278352	0.808698	0.418689	NA	10.6649	-0.0793161	0.192142	0.4128	0.679753	0.863382
Phospho1	0.168526	-0.0292435	0.109835	0.26625	0.790047	NA	10.6682	0.0917853	0.189535	-0.484265	0.628198	0.839331
Acmsd	16.2488	0.00948674	0.277935	-0.0341329	0.972771	0.989289	10.6699	0.126205	0.191757	-0.658151	0.510441	0.76555
6330418K02Rik	10.061	0.367665	0.287445	-1.27908	0.200869	0.471524	10.6757	-0.109391	0.191968	0.569839	0.568787	0.802968
Gm16253	0.750232	0.179908	0.199243	-0.902956	0.366549	NA	10.6791	0.223963	0.193848	-1.15535	0.247946	0.549982
Ntsr2	28.7631	0.325198	0.231587	-1.40421	0.160255	0.427946	522.776	-0.480121	0.0967157	4.96425	6.9e-07	3.26e-05
4933436C20Rik	7.43612	-0.131634	0.299217	0.439929	0.659989	0.822502	10.6863	-0.122384	0.186084	0.657682	0.510743	0.76555
2310026L22Rik	2.82646	0.0615664	0.278743	-0.220871	0.825193	NA	10.6907	-0.014617	0.193837	0.0754088	0.939889	0.980328
Atp5l	7.17559	0.0569823	0.298672	-0.190786	0.848693	0.928122	10.6917	0.129629	0.189747	-0.683164	0.494503	0.755659
Gm10036	4.13459	0.332108	0.298428	-1.11286	0.265769	NA	10.6973	0.136895	0.19166	-0.71426	0.475067	0.743363
Rasgrf1	2.68566	-0.141053	0.283621	0.49733	0.618956	NA	10.6997	-0.295667	0.191108	1.54713	0.121833	0.391012
4930403O15Rik	18.0624	-0.472404	0.279002	1.69319	0.090419	0.338069	10.7165	0.140465	0.192946	-0.728001	0.466613	0.737159
Gm15470	5.60185	-0.0843234	0.299285	0.281749	0.778136	0.892158	10.7189	-0.0465618	0.194056	0.23994	0.810377	0.927128
Izumo1	2.89901	0.34491	0.285998	-1.20599	0.227822	NA	10.7226	0.0875608	0.192955	-0.453789	0.649981	0.849562
A730017C20Rik	9.81214	-0.135765	0.286328	0.474157	0.635388	0.807929	10.7235	-0.0850302	0.193962	0.438386	0.661107	0.85382
Sycp2	21.6315	-0.013874	0.280934	0.0493853	0.960612	0.983383	10.7316	-0.0479436	0.187132	0.256202	0.797795	0.920304
Gm10571	6.58619	0.413986	0.29971	-1.38129	0.16719	0.433727	10.737	0.130354	0.194053	-0.671748	0.501744	0.760209
Ankrd45	4.35942	-0.334181	0.298631	1.11904	0.263123	NA	10.7379	-0.489481	0.191101	2.56138	0.0104257	0.0905696
Ifi205	53.8524	-0.447465	0.269718	1.65901	0.0971142	0.348214	10.741	-0.266362	0.193185	1.37879	0.16796	0.456611
Gm2420	0.623571	0.111676	0.197935	-0.564207	0.572613	NA	10.7468	0.371414	0.193378	-1.92066	0.0547744	0.251735
Gm15927	2.27077	0.353175	0.277987	-1.27047	0.203916	NA	10.7489	0.0833427	0.191219	-0.435849	0.662946	0.854966
2900056M20Rik	7.41196	-0.214	0.295135	0.725093	0.468395	0.694608	10.7541	0.236657	0.194009	-1.21982	0.222532	0.522766
Chdh	4.83891	-0.274802	0.267191	1.02849	0.303721	NA	10.7585	-0.168906	0.180331	0.936645	0.348941	0.646236
Pilrb1	2.6695	0.048613	0.290507	-0.167339	0.867104	NA	10.7592	-0.243122	0.193998	1.25322	0.210126	0.507549
A930024E05Rik	5.23115	0.0482222	0.29973	-0.160886	0.872183	0.939513	10.7724	0.0616841	0.192113	-0.321083	0.748147	0.896134
Leap2	11.2558	-0.158209	0.292548	0.540796	0.588648	0.777276	10.7725	-0.0117801	0.191781	0.0614251	0.951021	0.983877
Cpxm2	5.32584	0.534101	0.298034	-1.79208	0.07312	0.312886	10.7861	-0.255425	0.192592	1.32625	0.184757	0.478005
Gm11992	4.75024	-0.412411	0.291082	1.41682	0.156535	NA	10.8014	-0.375714	0.194048	1.9362	0.0528437	0.246045
Hoxb3	2.59376	0.0107855	0.280091	-0.0385071	0.969283	NA	10.8099	0.323539	0.193429	-1.67265	0.0943972	0.342003
4933426D04Rik	4.63729	-0.120084	0.299339	0.401165	0.688299	NA	10.8219	0.375217	0.191881	-1.95547	0.0505279	0.240415
Ugt1a6a	11.2696	-0.454547	0.286573	1.58615	0.112706	0.368281	10.8293	-0.0090679	0.193047	0.0469724	0.962535	0.9877
Polr2k	8.53768	0.157991	0.290466	-0.543922	0.586495	0.775704	10.843	-0.00339371	0.193158	0.0175696	0.985982	0.995138
Trip13	9.23891	0.342825	0.286763	-1.1955	0.231891	0.4994	10.8493	0.251447	0.193704	-1.2981	0.194253	0.489991
Oas1c	4.59148	-0.178285	0.299078	0.596115	0.551098	NA	10.8552	0.0269644	0.193609	-0.139273	0.889235	0.961278
Kmo	18.3357	-0.312748	0.287011	1.08967	0.275858	0.538473	10.864	-0.00881648	0.194005	0.0454445	0.963753	0.987752
Naip6	7.28337	0.115654	0.299138	-0.386625	0.699034	0.844925	10.8704	0.309001	0.19404	-1.59246	0.111282	0.373107
Gm20404	13.4942	-0.229072	0.281918	0.812548	0.416477	0.65768	10.8773	0.196308	0.193583	-1.01408	0.310547	0.61402
Gm17195	2.50381	0.111688	0.277322	-0.402737	0.687142	NA	10.8814	0.15618	0.193908	-0.805436	0.420568	0.699969
Sgol1	15.4117	-0.321215	0.280041	1.14703	0.251371	0.518488	10.8816	-0.00290199	0.194007	0.0149581	0.988066	0.99533
4930443O20Rik	7.38959	0.083042	0.296683	-0.279901	0.779553	0.892582	10.8935	0.227468	0.194059	-1.17216	0.241134	0.543829
Gm17230	1.68411	0.25969	0.251206	-1.03377	0.301242	NA	10.8939	0.231732	0.189082	-1.22557	0.220362	0.520049
Snora31	3.59412	0.434676	0.288299	-1.50773	0.131624	NA	10.8969	0.102334	0.188441	-0.543056	0.587091	0.815623
Fjx1	4.45696	-0.0771688	0.290032	0.26607	0.790185	NA	10.9096	-0.146944	0.193388	0.759841	0.44735	0.72215
Gm11714	10.3187	0.0470139	0.29198	-0.161017	0.87208	0.939513	10.9167	0.228688	0.193445	-1.18218	0.237133	0.539394
Kcnc4	0	#VALUE!	NA	NA	NA	NA	10.9206	0.192699	0.19384	-0.994113	0.320168	0.622721
Acsm3	28.2483	-0.697368	0.2772	2.51576	NA	NA	10.9237	0.0254455	0.160083	-0.158951	0.873707	0.954591
Unc13c	16.5177	-0.277768	0.284508	0.976312	0.32891	0.585346	63.0384	0.556057	0.189267	-2.93794	0.00330397	0.0406098
Ces2e	9.26231	-0.0318758	0.295506	0.107869	0.9141	0.960633	10.9496	-0.234597	0.189231	1.23974	0.215072	0.513794
Slc24a5	8.82482	-0.103886	0.298314	0.348244	0.727657	0.861632	10.9518	-0.0306958	0.193025	0.159025	0.873649	0.954591
Gm14212	13.7323	-0.0307826	0.299068	0.102928	0.91802	0.962806	10.9544	0.0643988	0.193613	-0.332616	0.739424	0.891602
Cldn10	20.0451	-0.304416	0.289764	1.05057	0.293458	0.553178	10.9587	0.200486	0.172504	-1.16221	0.24515	0.547599
Amica1	4.32936	-0.246917	0.295456	0.835715	0.403315	NA	10.961	-0.377252	0.192337	1.96141	0.0498315	0.239158
Gm11560	2.82787	0.190359	0.259676	-0.733064	0.463519	NA	10.9784	0.246565	0.191072	-1.29043	0.196901	0.493206
1810012K08Rik	5.70017	0.265454	0.299488	-0.886361	0.375423	0.625804	11.0004	0.062774	0.194033	-0.323522	0.7463	0.894632
Fpr2	3.26153	-0.593658	0.285152	2.0819	0.0373519	NA	11.0042	-0.455605	0.191376	2.38068	0.0172807	0.125433
Usp50	13.849	-0.0841495	0.288602	0.291576	0.770611	0.887932	11.0062	0.170482	0.191364	-0.890876	0.372996	0.665855
Snord100	4.07842	0.336905	0.294802	-1.14282	0.253113	NA	11.0077	0.281759	0.193878	-1.45328	0.146146	0.426922
Gm12586	24.5776	-0.135782	0.262547	0.517173	0.605035	0.788616	11.0121	-0.0306561	0.193939	0.158071	0.874401	0.954664
Ccnb2	3.30185	-0.0297065	0.292913	0.101417	0.919219	NA	11.0366	0.0313536	0.19375	-0.161825	0.871443	0.953412
Ucn	0.659554	0.016398	0.197659	-0.0829614	0.933882	NA	11.0447	0.385921	0.190798	-2.02267	0.0431072	0.22226
Eps8l1	1.93117	-0.071524	0.263987	0.270938	0.786439	NA	11.0541	0.163272	0.193929	-0.841913	0.399837	0.686565
Trim15	4.61181	-0.183613	0.299331	0.613411	0.539605	NA	11.0551	0.0456215	0.193656	-0.23558	0.813758	0.928818
Hist1h4k	0	#VALUE!	NA	NA	NA	NA	11.0581	-0.12398	0.192666	0.6435	0.5199	0.770896
SNORA55	4.13023	0.119063	0.292133	-0.407566	0.683592	NA	11.0596	0.0540754	0.193355	-0.27967	0.779731	0.910798
Gm14872	2.87947	0.237723	0.282565	-0.841304	0.400177	NA	11.0721	0.315819	0.19358	-1.63147	0.102792	0.356781
Klrk1	8.32812	-0.808025	0.295784	2.73181	0.00629874	0.109263	11.089	-0.256571	0.193025	1.32921	0.183779	0.476353
Gm11709	1.82233	0.276051	0.243955	-1.13156	0.257819	NA	11.0902	-0.177779	0.193082	0.920745	0.357183	0.652654
Gm14057	7.4028	-0.117168	0.299015	0.391847	0.695171	0.843379	11.1035	-0.0517788	0.193803	0.267172	0.789337	0.916003
Gm3222	0.635899	-0.131501	0.173335	0.758655	0.448059	NA	11.1178	-0.203697	0.194063	1.04964	0.293882	0.596513
Chaf1b	2.4839	-0.0726948	0.257294	0.282536	0.777533	NA	11.1246	-0.168806	0.193691	0.871519	0.383471	0.67423
Spata17	11.9201	0.0670096	0.280676	-0.238744	0.811304	0.909686	11.1247	0.0470801	0.193805	-0.242925	0.808064	0.925579
Pkd1l2	1.53612	0.0304919	0.230784	-0.132123	0.894887	NA	11.1276	0.173616	0.191059	-0.908704	0.363507	0.657259
Gm14508	3.07679	0.25781	0.293113	-0.879557	0.379099	NA	11.1293	0.239911	0.193423	-1.24034	0.21485	0.513554
Ncrna00086	2.47042	0.0166376	0.284885	-0.0584011	0.953429	NA	11.1315	-0.0473945	0.194059	0.244228	0.807054	0.925048
2810408A11Rik	2.51809	0.0778525	0.285874	-0.272331	0.785367	NA	11.1344	0.211084	0.193518	-1.09077	0.275374	0.578077
5830454E08Rik	3.43452	0.218163	0.293741	-0.742703	0.457661	NA	11.1376	0.0391444	0.19395	-0.201827	0.840052	0.940113
Gm15613	2.51455	0.226129	0.246883	-0.915937	0.3597	NA	11.142	0.213746	0.192131	-1.1125	0.265923	0.568478
Nat1	24.017	0.0856171	0.264919	-0.323183	0.746557	0.873775	11.1449	0.0445443	0.193969	-0.229647	0.818366	0.930956
Map4k1	0.607945	-0.140517	0.18296	0.76802	0.442475	NA	11.1461	-0.186004	0.193977	0.958894	0.337612	0.635177
Gins2	0.335763	0.052034	0.140714	-0.369786	0.711542	NA	11.1479	0.0731658	0.193847	-0.377441	0.705846	0.877675
Gm14548	3.38567	-0.0653823	0.283199	0.230871	0.817415	NA	11.1537	-0.229518	0.191097	1.20105	0.22973	0.5311
4732447D17Rik	6.25407	0.414573	0.295593	-1.40252	0.160761	0.427985	11.1656	0.308014	0.179622	-1.7148	0.0863827	0.325775
Nrxn3	2.68231	-0.349304	0.289622	1.20607	0.227791	NA	11.1819	-0.0595155	0.1888	0.31523	0.752587	0.898211
Psma8	22.3919	-0.0710187	0.260373	0.272758	0.785039	0.895247	11.1825	-0.176749	0.194035	0.910914	0.362341	0.656766
SNORA61	2.47585	0.339907	0.268481	-1.26604	0.205499	NA	11.1841	0.238825	0.193811	-1.23226	0.217852	0.517021
A930005I04Rik	3.04237	0.080445	0.286747	-0.280543	0.779061	NA	11.1848	0.199311	0.190247	-1.04765	0.294802	0.597824
Cass4	6.28522	-0.0265993	0.299631	0.0887735	0.929262	0.969219	11.1916	0.152863	0.19389	-0.788397	0.430464	0.708563
Gm867	2.48337	0.16626	0.277226	-0.599725	0.548689	NA	11.1919	0.327299	0.192212	-1.7028	0.0886056	0.32986
S100a7a	7.65812	0.473893	0.297307	-1.59395	0.110947	0.366373	11.1954	0.489081	0.193894	-2.52242	0.011655	0.0970004
Gm15559	4.17628	0.15376	0.282067	-0.545121	0.585671	NA	11.1985	0.247098	0.194018	-1.27358	0.202812	0.501324
mt-Tt	24.2213	-0.489521	0.267281	1.83149	0.067028	0.302208	11.2037	0.0146848	0.194058	-0.0756723	0.93968	0.980328
Apitd1	1.41317	0.168559	0.256787	-0.656417	0.511556	NA	11.2141	0.0419167	0.194059	-0.216	0.828988	0.936274
Masp2	3.28755	0.0789308	0.294546	-0.267975	0.788719	NA	11.2228	0.231263	0.193869	-1.19289	0.232914	0.534816
Snora21	2.12786	0.0302558	0.257308	-0.117586	0.906396	NA	11.2338	0.303679	0.194059	-1.56488	0.117611	0.384068
Psme2b-ps	4.93425	-0.404506	0.298295	1.35606	0.175081	NA	11.2356	-0.0544355	0.193533	0.281273	0.778501	0.90987
Adra2b	4.23531	0.223058	0.297697	-0.749278	0.45369	NA	11.2598	0.18285	0.192746	-0.948655	0.342796	0.640076
Mfrp	1.72199	-0.0978107	0.259694	0.376639	0.706442	NA	11.2636	0.214393	0.193626	-1.10725	0.268185	0.569682
Hrh1	3.43731	0.453044	0.2968	-1.52643	0.126903	NA	11.2685	0.0741906	0.189982	-0.390515	0.696156	0.872393
Igsf9	1.11043	-0.00332201	0.226231	0.0146842	0.988284	NA	11.2763	0.126627	0.193973	-0.652809	0.51388	0.767429
BC096441	6.10727	0.135176	0.299299	-0.451643	0.651526	0.817018	11.283	0.443847	0.194061	-2.28716	0.0221866	0.147319
Gm15666	3.28663	-0.0732286	0.262053	0.279442	0.779906	NA	11.2881	0.194254	0.193794	-1.00237	0.316164	0.619673
Cryba4	1.38459	0.184905	0.247166	-0.7481	0.4544	NA	11.294	-0.144899	0.193509	0.7488	0.453978	0.727367
S1pr5	7.71826	-0.0363112	0.291166	0.124709	0.900754	0.954951	11.3026	-0.0932577	0.193376	0.482261	0.629621	0.839895
Metrn	2.00559	-0.113672	0.267245	0.425349	0.670582	NA	11.3038	-0.26533	0.194025	1.3675	0.171467	0.461924
Ntrk1	0.580242	0.102153	0.184232	-0.55448	0.57925	NA	11.3072	0.0236157	0.193765	-0.121878	0.902996	0.968344
Cspg5	6.93078	0.509684	0.298708	-1.70629	0.0879535	0.334764	11.3102	0.291422	0.19396	-1.50249	0.132971	0.406199
Tymp	0.553002	0.252258	0.173703	-1.45223	0.146436	NA	11.3114	-0.0432823	0.192571	0.22476	0.822166	0.933327
Gm7701	1.43862	0.184295	0.228707	-0.805813	0.420351	NA	11.3257	0.331167	0.193916	-1.70778	0.0876766	0.327944
Aard	11.2293	-0.118926	0.292279	0.406892	0.684087	0.835954	11.3363	0.1464	0.193939	-0.754874	0.450325	0.72439
BC046401	2.234	-0.0689168	0.249734	0.27596	0.782578	NA	11.3523	0.31087	0.192334	-1.6163	0.106029	0.363473
Trim14	4.11763	-0.270747	0.28586	0.947131	0.343572	NA	11.3659	-0.0907971	0.19406	0.467882	0.639869	0.844313
Vps37d	1.53227	-0.0145964	0.237067	0.061571	0.950904	NA	11.3707	0.190563	0.193752	-0.98354	0.325342	0.626582
Duox1	5.14142	0.191402	0.299831	-0.638366	0.523235	0.733003	11.3731	0.090105	0.190391	-0.473263	0.636026	0.842591
Agbl2	4.30868	0.208662	0.294656	-0.708154	0.478849	NA	11.3736	0.0123417	0.193648	-0.0637327	0.949183	0.983363
Slamf8	1.05198	-0.423759	0.219997	1.9262	0.054079	NA	11.3796	-0.157662	0.194052	0.812474	0.41652	0.697296
Sstr4	0.470016	0.0235861	0.1747	-0.135009	0.892604	NA	11.3844	-0.09146	0.192903	0.474123	0.635412	0.842216
Ctrl	0.649174	0.119609	0.198583	-0.602311	0.546967	NA	11.4081	0.318104	0.193319	-1.64548	0.09987	0.351971
4921522P10Rik	14.033	0.194958	0.287469	-0.678187	0.497653	0.715202	11.4104	0.204984	0.193902	-1.05715	0.290442	0.592878
Chgb	3.13538	-0.0123408	0.293327	0.0420717	0.966442	NA	11.4215	0.0529856	0.190574	-0.278032	0.780988	0.911451
9330132A10Rik	17.5696	-0.460158	0.298967	1.53916	0.123766	0.3805	11.4225	-0.297125	0.192387	1.54441	0.122488	0.392084
Podnl1	1.10628	0.0575991	0.225375	-0.25557	0.798283	NA	11.4314	0.307306	0.194057	-1.58358	0.113289	0.375898
Atp8b5	7.8706	-0.264099	0.29722	0.888565	0.374237	0.624901	11.4419	-0.17017	0.193281	0.880429	0.378627	0.670577
Ager	0.311711	0.0847686	0.123597	-0.685849	0.492808	NA	11.4481	0.255122	0.194033	-1.31484	0.188565	0.483263
Gm16093	11.3599	0.418062	0.298334	-1.40132	0.161118	0.427985	11.4498	0.074256	0.189662	-0.391518	0.695415	0.87188
Shisa6	5.87702	-0.577606	0.299856	1.92628	0.0540697	0.279351	11.4506	0.116856	0.190446	-0.613592	0.539485	0.784623
Wdr38	5.22428	0.399573	0.296381	-1.34818	0.177602	0.443822	11.4571	0.115464	0.193851	-0.595632	0.551421	0.792535
Aanat	1.61604	-0.0721366	0.248531	0.290252	0.771623	NA	11.4624	0.0453463	0.190113	-0.238523	0.811476	0.927713
Snora33	16.6265	0.507416	0.276732	-1.8336	0.0667132	0.301884	11.4698	0.185847	0.190728	-0.974413	0.329852	0.629215
Chrnb2	1.68113	0.0517733	0.249264	-0.207704	0.83546	NA	11.4766	-0.000161152	0.194039	0.000830516	0.999337	0.999864
E2f8	12.4718	0.0510567	0.28962	-0.176289	0.860067	0.933718	11.4905	-0.154456	0.19406	0.795919	0.426079	0.70484
4930443B20Rik	4.89672	0.185755	0.295833	-0.627906	0.530065	NA	11.4922	0.222557	0.193806	-1.14835	0.250824	0.552477
Gpr151	4.94166	-0.123125	0.298135	0.412983	0.679619	NA	11.4948	0.267653	0.191855	-1.39508	0.162992	0.450427
Snord37	0.995694	0.0613094	0.188697	-0.32491	0.745249	NA	11.5046	0.374641	0.189952	-1.9723	0.0485757	0.23683
Faah	3.33631	-0.348179	0.288302	1.20769	0.227168	NA	11.5081	0.00201443	0.19312	-0.010431	0.991677	0.996969
Gm14399	23.6904	-0.20911	0.253829	0.823823	0.41004	0.652353	11.5088	-0.143747	0.193948	0.741164	0.458594	0.730765
C920011F04Rik	2.57034	0.293283	0.256462	-1.14357	0.2528	NA	11.5181	0.28059	0.191237	-1.46723	0.142312	0.420911
4930417G10Rik	8.17019	0.237688	0.299119	-0.794627	0.42683	0.664519	11.519	0.40791	0.194033	-2.10227	0.0355297	0.197816
Hs3st3b1	36.9731	-0.254749	0.267565	0.952102	0.341045	0.596303	63.8533	0.587738	0.156737	-3.74983	0.000176952	0.00405768
Nanos1	23.1244	0.116948	0.269341	-0.434199	0.664144	0.825261	11.5362	-0.0830599	0.193989	0.428169	0.668528	0.857459
Gm4925	8.97663	-0.189906	0.299509	0.634057	0.526043	0.735168	11.5371	0.0107078	0.19397	-0.0552034	0.955976	0.984635
Gm5822	3.13072	-0.00350256	0.281557	0.01244	0.990075	NA	11.5415	0.103188	0.193968	-0.531987	0.594735	0.821007
SNORA54	1.07231	0.191396	0.225102	-0.850264	0.395178	NA	11.5477	-0.136689	0.193351	0.706949	0.479598	0.745868
Fscn2	0.441091	0.0123562	0.162548	-0.0760157	0.939407	NA	11.5546	-0.0115973	0.193881	0.0598167	0.952302	0.984186
Arl11	3.5583	-0.224456	0.294522	0.762103	0.445999	NA	11.558	-0.374929	0.194024	1.93238	0.0533122	0.247683
Gm15122	5.80448	0.316929	0.299123	-1.05953	0.289361	0.55072	11.5639	0.0592862	0.19228	-0.308332	0.75783	0.899757
Gm16552	5.70344	0.241365	0.298064	-0.809778	0.418068	0.65881	11.5686	0.137738	0.194014	-0.709936	0.477744	0.744805
9530051G07Rik	20.1316	0.0474441	0.264439	-0.179414	0.857613	0.932862	11.574	0.017383	0.193973	-0.0896151	0.928593	0.977696
Il7r	41.5626	-0.589726	0.234297	2.517	0.0118358	0.147734	11.5967	-0.0910716	0.192301	0.47359	0.635793	0.842428
Plek2	6.60454	-0.45219	0.298706	1.51383	0.13007	0.388873	11.6158	-0.0498204	0.193568	0.257379	0.796886	0.919744
Shisa3	47.8931	0.288623	0.254814	-1.13268	0.257348	0.523473	11.6386	-0.00645447	0.193971	0.0332755	0.973455	0.991468
Rps29	13.2217	-0.120908	0.292058	0.413988	0.678883	0.833724	11.6398	0.0376843	0.190075	-0.19826	0.842842	0.941471
1700048O20Rik	10.4007	-0.388478	0.299614	1.2966	0.19477	0.464169	11.6442	0.0406523	0.193317	-0.210289	0.833442	0.938425
Gm14966	6.91447	0.217905	0.299853	-0.726706	0.467406	0.694217	11.6459	0.388563	0.193716	-2.00584	0.0448735	0.227677
L1td1	6.18928	-0.0662378	0.2974	0.222723	0.823751	0.916285	11.6483	-0.255086	0.19403	1.31467	0.188619	0.483321
Trim36	15.0113	0.0717534	0.282717	-0.253799	0.799651	0.902404	11.662	0.0993201	0.193045	-0.514492	0.606908	0.82808
Zfp708	15.8936	0.20572	0.259783	-0.791892	0.428424	0.665736	11.6677	0.412238	0.193237	-2.13333	0.0328977	0.189876
Gm11899	6.17051	-0.124561	0.29899	0.416605	0.676967	0.832612	11.681	-0.163576	0.193957	0.843362	0.399026	0.685927
Prr22	0.227898	-0.0492964	0.109835	0.448824	0.653558	NA	11.6865	0.193886	0.193338	-1.00284	0.31594	0.619547
Creb3l4	4.63955	0.0830635	0.299087	-0.277723	0.781225	NA	11.6882	-0.0768978	0.193977	0.396427	0.69179	0.870767
Gm11739	1.6851	-0.0237764	0.239872	0.099121	0.921042	NA	11.6893	0.220037	0.192792	-1.14132	0.253737	0.555884
Gm16159	4.2243	0.139746	0.295036	-0.473657	0.635744	NA	11.6926	0.27879	0.194022	-1.43689	0.150748	0.433727
Egfl6	22.5102	-1.03078	0.286664	3.5958	0.000323402	0.0178287	14.7122	0.142603	0.182503	-0.78137	0.434585	0.711512
Gm16298	0.158381	0.0309154	0.109835	-0.281473	0.778348	NA	11.7185	0.208112	0.181456	-1.1469	0.251422	0.553165
Hmga1	0.149904	0.0309154	0.109835	-0.281473	0.778348	NA	11.7241	-0.0497904	0.194007	0.256643	0.797455	0.920171
Gm15860	5.99203	-0.182171	0.298767	0.609744	0.542031	0.746062	11.7246	0.228283	0.193667	-1.17874	0.238502	0.54146
Dlec1	0.912389	0.142028	0.199662	-0.711341	0.476873	NA	11.7252	0.160807	0.194054	-0.828669	0.407292	0.691679
Map3k14	15.1988	0.410494	0.284331	-1.44372	0.148818	0.41405	289.489	-0.355053	0.122767	2.89209	0.00382694	0.0452361
Flt3	2.18055	-0.243345	0.261874	0.929243	0.352763	NA	11.7423	-0.316932	0.193412	1.63863	0.10129	0.353819
Susd1	38.9963	-0.250276	0.25677	0.974711	0.329704	0.585921	43.2959	0.581515	0.158355	-3.67223	0.00024044	0.00520852
Gm15506	9.06035	0.23067	0.288498	-0.799555	0.423969	0.66292	11.7469	0.06506	0.194047	-0.33528	0.737414	0.891174
Birc7	2.89911	-0.112259	0.269883	0.415955	0.677443	NA	11.7469	-0.095595	0.190291	0.502361	0.615413	0.833361
Tnfrsf26	11.5828	-0.436994	0.295484	1.47891	0.139164	0.401148	11.7475	0.0529676	0.194052	-0.272956	0.784887	0.912838
Oip5	15.4173	-0.335617	0.28696	1.16956	0.242179	0.509346	11.7533	0.065056	0.193239	-0.336661	0.736373	0.890893
Sell	17.2185	-0.203138	0.288129	0.705023	0.480796	0.70355	11.7588	-0.0886891	0.192483	0.460764	0.644968	0.846367
Hs3st5	22.3919	-0.51589	0.291293	1.77103	0.0765552	0.318286	11.7708	-0.15913	0.193416	0.822734	0.41066	0.694351
Ch25h	4.31473	-0.377822	0.286642	1.3181	0.187471	NA	11.7876	-0.15982	0.190136	0.840557	0.400596	0.687173
A730015C16Rik	28.7123	0.311843	0.291974	-1.06805	0.285497	0.547447	11.7975	0.261437	0.193995	-1.34765	0.177771	0.469628
Pih1d2	9.05144	-0.0820694	0.284443	0.288527	0.772944	0.889418	11.812	-0.0969895	0.193404	0.501486	0.616029	0.833525
Gm15265	11.7875	0.322611	0.283689	-1.1372	0.255454	0.521634	11.8133	0.123782	0.19381	-0.638674	0.523035	0.773272
Coro2a	2.68925	-0.140372	0.264912	0.529883	0.596193	NA	11.8268	-0.311698	0.193196	1.61338	0.106663	0.364745
4933437F05Rik	9.8318	0.423487	0.294721	-1.43691	0.150744	0.416227	11.8328	0.199564	0.193813	-1.02967	0.303164	0.60683
Cd79b	1.68175	-0.144059	0.255598	0.563617	0.573015	NA	11.8374	-0.115793	0.192455	0.601663	0.547398	0.789779
Cd5	1.69991	0.213647	0.251351	-0.849993	0.395329	NA	11.8722	0.093307	0.19405	-0.48084	0.63063	0.84007
Gm10110	39.5779	-0.47161	0.266212	1.77155	0.0764685	0.318251	11.8884	-0.098695	0.1937	0.509525	0.610385	0.830878
Fut4	10.4101	0.157369	0.288709	-0.545078	0.5857	0.775523	11.8917	0.050647	0.18332	-0.276277	0.782335	0.912116
Trhde	69.1513	-0.268539	0.221615	1.21174	0.225613	0.493145	11.9032	0.312857	0.192317	-1.62678	0.103784	0.359165
U4atac	2.32366	0.0680964	0.25434	-0.267738	0.788901	NA	11.9048	-0.0729835	0.193971	0.376261	0.706723	0.877914
Pilrb2	4.08639	0.190545	0.293008	-0.650306	0.515495	NA	11.9124	-0.0704406	0.19403	0.36304	0.716575	0.881694
Dlx1as	13.6998	0.338677	0.292371	-1.15838	0.246709	0.514193	11.9216	0.329322	0.19343	-1.70254	0.0886548	0.32986
Lrriq3	15.3639	0.0328985	0.290225	-0.113355	0.909749	0.959108	11.9296	0.16083	0.194059	-0.828767	0.407236	0.691679
Ctse	6.91457	-0.089221	0.299653	0.297748	0.765896	0.885092	11.9371	-0.242926	0.192321	1.26313	0.206544	0.504686
6030422M02Rik	25.1992	0.107982	0.261031	-0.413674	0.679113	0.833728	11.9418	0.134269	0.188586	-0.711977	0.476479	0.7442
Gm15558	7.02936	0.173321	0.298527	-0.580587	0.561519	0.76036	11.9506	0.376818	0.19028	-1.98033	0.0476664	0.234871
Sun3	8.49879	-0.2232	0.295488	0.75536	0.450033	0.681086	11.9527	-0.473395	0.193675	2.44427	0.0145144	0.111333
Paox	2.44823	-0.0947162	0.254755	0.371793	0.710047	NA	11.9747	0.0181488	0.194063	-0.0935205	0.92549	0.97718
SCARNA20	0	#VALUE!	NA	NA	NA	NA	11.9779	0.152185	0.183108	-0.831123	0.405904	0.691194
Gm20498	9.17209	-0.0909095	0.294275	0.308927	0.757377	0.879881	11.978	0.0955685	0.193997	-0.492629	0.622275	0.837177
Jakmip3	4.10203	-0.0991072	0.295707	0.335154	0.737509	NA	11.9839	-0.0200671	0.190227	0.105491	0.915987	0.973686
Gm16104	1.51082	0.0263573	0.240684	-0.10951	0.912798	NA	11.9856	-0.00925472	0.189907	0.048733	0.961132	0.98729
Ipcef1	11.6897	-0.701525	0.276869	2.53378	0.011284	0.144186	11.9917	-0.0362438	0.19377	0.187046	0.851625	0.945142
Chsy3	11.1188	0.552005	0.288126	-1.91584	0.055385	0.282634	11.9917	0.192287	0.193957	-0.991386	0.321497	0.624193
Sytl3	2.81998	-0.324159	0.283723	1.14252	0.253239	NA	11.9918	-0.172093	0.192181	0.895475	0.370533	0.663865
Gm10094	14.2043	-0.5079	0.269888	1.88189	0.0598507	0.290937	11.9961	0.169909	0.19406	-0.87555	0.381275	0.672149
Gm8145	9.51339	0.184451	0.298457	-0.618016	0.536565	0.741154	12.0073	0.483202	0.194048	-2.49012	0.01277	0.102221
Gm16338	3.16319	0.42578	0.292254	-1.45688	0.145148	NA	12.0086	0.133565	0.193728	-0.689448	0.490541	0.752692
Tnfrsf11b	23.3193	-0.470736	0.292561	1.60902	0.107612	0.362208	12.0225	-0.247771	0.191863	1.2914	0.196566	0.493196
5830403L16Rik	3.03694	0.106751	0.29287	-0.364501	0.715484	NA	12.0226	-0.0973119	0.192538	0.505417	0.613266	0.832219
Gm20468	3.06968	0.339654	0.281762	-1.20547	0.228024	NA	12.0234	0.200642	0.193961	-1.03445	0.300927	0.604228
Gm17112	1.26399	0.0616978	0.239677	-0.257421	0.796854	NA	12.0311	0.275804	0.193848	-1.42278	0.154799	0.43918
RP23-406N5.8	18.5585	-0.357693	0.282564	1.26588	0.205555	0.475612	12.0422	-0.168	0.194056	0.865727	0.38664	0.676453
4930404N11Rik	0.73013	-0.00220828	0.182071	0.0121287	0.990323	NA	12.0434	-0.111212	0.191243	0.581525	0.560887	0.798833
H2-Q7	6.02019	-0.376569	0.298262	1.26254	0.206754	0.475762	12.047	-0.203085	0.193765	1.0481	0.294593	0.597638
Gm20517	13.4118	-0.138776	0.287058	0.483441	0.628783	0.803451	12.0517	0.134846	0.194055	-0.694883	0.487129	0.750342
Gm6498	5.95461	-0.0187281	0.299331	0.0625666	0.950112	0.979384	12.0641	0.126935	0.18692	-0.679085	0.497084	0.75748
Prr11	11.8949	0.0496215	0.275738	-0.179959	0.857185	0.932745	12.0742	-0.179362	0.194006	0.92452	0.355216	0.651712
Lsm5	25.8483	-0.239013	0.245916	0.971929	0.331086	0.58699	12.1007	0.378416	0.189956	-1.99213	0.0463569	0.230983
A330040F15Rik	7.29537	-0.157371	0.299621	0.525232	0.599422	0.784469	12.1016	0.372469	0.19314	-1.92849	0.0537938	0.248725
Caskin1	2.33273	-0.181279	0.272787	0.664543	0.506343	NA	12.1183	0.0728325	0.193978	-0.375467	0.707313	0.87831
Gm15763	7.48893	-0.126769	0.298492	0.424697	0.671058	0.829983	12.1291	0.0674123	0.189888	-0.355011	0.722582	0.884877
Acadvl	1091.74	0.362018	0.241478	-1.49918	0.133828	0.393626	5885.81	-0.393443	0.0944577	4.16529	3.11e-05	0.000920356
0610005C13Rik	4.07981	0.221746	0.28152	-0.787676	0.430886	NA	12.1493	0.196183	0.194063	-1.01092	0.312053	0.615596
Ttpa	38.2787	-0.299104	0.284168	1.05256	0.292543	0.552482	12.1655	0.161959	0.194056	-0.8346	0.403943	0.689628
Pcbp4	37.9979	0.509454	0.250166	-2.03646	0.0417039	0.249572	836.499	-0.277605	0.0663241	4.18559	2.84e-05	0.000858465
2610019E17Rik	7.15168	0.372339	0.299616	-1.24272	0.21397	0.481628	12.1732	-0.0152866	0.193164	0.0791376	0.936923	0.980075
Gm12419	1.01419	0.170678	0.210928	-0.809176	0.418414	NA	12.1826	-0.0421131	0.193959	0.217124	0.828112	0.93577
Ankrd61	4.56885	0.171902	0.294544	-0.583621	0.559476	NA	12.2316	0.233557	0.194015	-1.20381	0.228663	0.529916
Cd2	2.29882	0.0290367	0.272859	-0.106416	0.915252	NA	12.2382	-0.266174	0.193562	1.37514	0.169088	0.458182
Rag1	10.3783	0.149301	0.19809	-0.7537	NA	NA	12.2384	0.139145	0.12034	-1.15627	0.247572	0.549462
Snord15a	5.66508	0.41928	0.299858	-1.39826	0.162035	0.428628	12.2433	0.166689	0.194058	-0.858963	0.390361	0.679461
Lrrc3	2.34446	0.0873441	0.268801	-0.324939	0.745227	NA	12.2536	-0.105414	0.193998	0.543377	0.58687	0.815605
RP24-201C14.11	6.61434	-0.216138	0.296647	0.728604	0.466244	0.693197	12.2549	0.0979513	0.194036	-0.50481	0.613692	0.832502
Kifc5b	0.599668	0.0901537	0.182347	-0.494408	0.621018	NA	12.2653	0.273135	0.194057	-1.4075	0.159278	0.445333
Gm13563	4.03787	0.155191	0.289208	-0.536606	0.59154	NA	12.2685	0.20933	0.193895	-1.07961	0.280317	0.583401
Nudt15	4.23861	0.351288	0.295969	-1.18691	0.235264	NA	12.2703	0.294391	0.19402	-1.51732	0.129185	0.402472
Gm12750	4.8779	0.321891	0.296708	-1.08487	0.277977	NA	12.2732	0.0238355	0.192892	-0.123569	0.901656	0.967749
Gm13312	4.14261	-0.145861	0.298203	0.489133	0.624748	NA	12.2784	-0.0559793	0.179814	0.311319	0.755558	0.899157
Il18rap	7.8007	-0.468192	0.296241	1.58045	0.114005	0.369306	12.2817	0.0028103	0.194063	-0.0144814	0.988446	0.99542
Cdkn2b	6.47237	-0.148615	0.296928	0.500509	0.616717	0.795729	12.2821	0.123844	0.193276	-0.640762	0.521677	0.772342
Dtl	25.8754	0.949941	0.263009	-3.61182	0.000304057	0.0170859	10.2995	-0.147753	0.19344	0.763818	0.444976	0.720151
Gm16618	11.1509	0.110958	0.277945	-0.399208	0.68974	0.839759	12.2883	0.0687747	0.192065	-0.35808	0.720283	0.883973
Gm2044	7.63594	0.0729949	0.299858	-0.243431	0.807671	0.907504	12.2975	0.0239611	0.19379	-0.123644	0.901597	0.967749
Gm15879	10.1261	-0.0972537	0.297511	0.326891	0.74375	0.871892	12.3248	0.275853	0.193957	-1.42224	0.154957	0.439381
Ahcy	20.6644	-0.280736	0.267731	1.04858	0.294374	0.553628	12.3386	-0.124581	0.192906	0.645813	0.5184	0.770205
Abhd1	1.84812	0.235394	0.258767	-0.909675	0.362994	NA	12.3424	0.133493	0.193865	-0.688585	0.491085	0.753223
BC068157	4.96574	0.442518	0.299355	-1.47824	0.139344	NA	12.3637	0.0807967	0.193661	-0.417207	0.676527	0.861568
Kcnc3	3.4631	0.314389	0.286624	-1.09687	0.272698	NA	12.3791	0.118134	0.193913	-0.609212	0.542384	0.785891
Bex1	10.3264	-0.72748	0.295431	2.46244	0.0137996	0.15831	12.3835	-0.385628	0.190107	2.02848	0.0425115	0.220828
AA386476	7.07802	-0.122034	0.298365	0.40901	0.682532	0.835339	12.4009	0.0155316	0.180845	-0.0858834	0.931559	0.978246
Cngb1	3.57217	-0.014677	0.296447	0.0495097	0.960513	NA	12.4109	-0.158584	0.193265	0.820551	0.411902	0.695184
Tnfrsf22	7.42933	0.151501	0.298783	-0.507059	0.612113	0.793	12.4119	0.115482	0.193886	-0.595615	0.551432	0.792535
Gpr81	7.95908	-0.697403	0.290005	2.40479	0.0161816	0.169918	12.4208	-0.329956	0.183383	1.79927	0.0719756	0.294887
Pdf	6.82958	0.510186	0.295153	-1.72855	0.0838901	0.32768	12.421	-0.0169576	0.193332	0.0877123	0.930105	0.978246
Gm14005	5.92776	-0.0589396	0.299297	0.196927	0.843885	0.926027	12.4379	0.0423233	0.193281	-0.218973	0.826671	0.934972
Pmaip1	23.2044	-0.411889	0.265299	1.55254	0.120532	0.376766	12.4395	-0.177737	0.19384	0.916928	0.35918	0.654457
Mlf1ip	12.1501	0.118174	0.28381	-0.416383	0.67713	0.832688	12.4446	0.0642613	0.193068	-0.332843	0.739253	0.891564
Abcg3	15.8521	-0.173807	0.287128	0.605329	0.544961	0.748309	12.4467	0.0924956	0.191169	-0.483842	0.628498	0.839331
Fzd9	2.33801	0.18625	0.282413	-0.659493	0.509579	NA	12.4502	-0.154063	0.193172	0.797542	0.425136	0.704278
Slitrk2	24.5916	-0.0169159	0.263582	0.0641769	0.948829	0.978735	12.4529	-0.188711	0.188588	1.00065	0.316994	0.62026
Klhl35	2.41458	0.19819	0.274313	-0.722496	0.46999	NA	12.4627	0.164627	0.187776	-0.876718	0.38064	0.671569
Gm15903	4.36157	0.357552	0.295354	-1.21059	0.226053	NA	12.497	0.216173	0.192729	-1.12164	0.262015	0.565157
Fgr	2.0216	-0.106008	0.264181	0.401271	0.688221	NA	12.5023	-0.165647	0.193758	0.854919	0.392596	0.681255
Gm16559	16.4892	-0.30798	0.295355	1.04274	0.297067	0.556149	12.5146	0.448918	0.194062	-2.31327	0.020708	0.141116
Kcnab3	3.9396	0.442195	0.296911	-1.48932	0.136403	NA	12.524	0.0981377	0.19405	-0.505733	0.613044	0.832129
Gm10604	15.3758	0.454821	0.271982	-1.67225	0.0944758	0.344353	12.525	0.45346	0.194056	-2.33675	0.0194524	0.135035
7SK	5.86547	0.577974	0.298803	-1.9343	0.0530764	0.277171	12.5312	-0.136907	0.193879	0.706145	0.480098	0.746191
Rcor2	10.161	0.244973	0.291512	-0.84035	0.400712	0.645874	73.1202	-0.56089	0.171527	3.26999	0.00107551	0.0172716
0610043K17Rik	13.094	-0.0856767	0.284022	0.301656	0.762915	0.883256	12.5487	0.152289	0.193923	-0.785307	0.432274	0.710088
Gm14418	45.0064	-0.749794	0.247748	3.02643	0.00247456	0.0690374	12.5584	-0.089577	0.192779	0.464662	0.642173	0.845206
Gm16759	14.5349	-0.227106	0.295905	0.767497	0.442786	0.675929	12.5658	0.0156545	0.191086	-0.0819236	0.934707	0.979454
Mir143	0.291331	-0.0464771	0.13699	0.339274	0.734403	NA	12.5674	0.369885	0.19277	-1.91879	0.0550108	0.25229
Gm9897	15.7654	-0.246469	0.261284	0.943298	0.345528	0.600887	12.5811	0.10932	0.193968	-0.563597	0.573028	0.806496
Prr16	12.6794	-0.810156	0.294206	2.75371	0.00589246	0.106533	12.588	0.0975297	0.193764	-0.503344	0.614723	0.832845
2510049J12Rik	8.23236	0.164899	0.29736	-0.554542	0.579208	0.770921	12.5968	0.016229	0.192305	-0.0843921	0.932745	0.9788
Serpine3	33.6803	-0.141299	0.259252	0.545025	0.585736	0.775523	12.6037	0.242703	0.193997	-1.25106	0.210912	0.508518
Lep	6.44901	-0.279908	0.297803	0.939909	0.347264	0.602466	12.6173	0.0587193	0.176097	-0.333448	0.738797	0.891174
C030013D06Rik	16.9981	-0.294284	0.272637	1.0794	0.280409	0.542985	12.619	0.260449	0.193516	-1.34588	0.178341	0.470332
Nrip3	15.8761	-0.529945	0.27342	1.93821	0.0525982	0.275662	12.6261	-0.15742	0.19394	0.811693	0.416968	0.697473
Gm15527	20.344	-0.447131	0.278123	1.60767	0.107907	0.362613	12.6374	0.368774	0.19337	-1.90709	0.0565092	0.256924
Ube2v1	2.77824	0.44561	0.281416	-1.58346	0.113318	NA	12.6381	0.32544	0.193318	-1.68344	0.0922897	0.337835
Gm10575	1.5892	0.126153	0.240601	-0.524324	0.600053	NA	12.6388	0.244665	0.193974	-1.26133	0.20719	0.505707
Gfra2	5.00766	-0.37998	0.298186	1.27431	0.202555	NA	12.6406	-0.294845	0.194015	1.51971	0.128585	0.401421
Slc26a7	47.2113	0.108849	0.248213	-0.438532	0.661	0.82312	12.6483	0.18654	0.191832	-0.972417	0.330843	0.629534
Slc38a11	20.16	0.53613	0.247825	-2.16334	0.0305147	0.220402	12.6675	-0.126485	0.194051	0.651815	0.514521	0.767429
Gm4793	6.74229	0.290077	0.296194	-0.979346	0.327409	0.584175	12.6824	0.176262	0.193981	-0.908655	0.363532	0.657259
Cdca8	4.48363	-0.314808	0.29237	1.07675	0.281594	NA	12.684	0.0518187	0.194056	-0.267029	0.789446	0.916003
Rimklb	22.6776	-0.914654	0.288196	3.17373	0.00150495	0.0511753	12.6962	-0.164489	0.193432	0.850375	0.395117	0.683283
Gm13187	16.4123	0.179129	0.283135	-0.632662	0.526955	0.735805	12.6997	-0.215234	0.193831	1.11042	0.266818	0.568794
Nkain1	1.2209	0.24825	0.240236	-1.03336	0.301437	NA	12.712	0.0991498	0.192526	-0.514995	0.606557	0.82797
Klf8	24.9599	-0.380592	0.275982	1.37905	0.16788	0.434523	12.7188	0.258186	0.192465	-1.34147	0.179768	0.471873
Orc1	10.8234	-0.327896	0.283471	1.15671	0.247389	0.51488	12.7253	-0.00792573	0.193949	0.040865	0.967403	0.989431
Gm5887	3.93687	0.234902	0.295197	-0.795748	0.426178	NA	12.7277	0.192139	0.194017	-0.99032	0.322018	0.624794
Mst1	1.92619	0.212364	0.262495	-0.809021	0.418503	NA	12.7332	-0.0186966	0.194016	0.0963664	0.92323	0.976568
Grhl3	0.530571	-0.0795274	0.176883	0.449605	0.652995	NA	12.7341	0.267189	0.194041	-1.37697	0.168521	0.457638
9630013D21Rik	31.5665	-0.759951	0.268744	2.82779	0.00468713	0.0945585	12.7524	-0.0205317	0.191967	0.106955	0.914825	0.973482
Gm7873	0.156709	-0.0091905	0.109835	0.0836759	0.933314	NA	12.7541	0.220499	0.189068	-1.16624	0.243517	0.545546
Hist1h4f	0.094575	-0.0292435	0.109835	0.26625	0.790047	NA	12.7693	-0.0710298	0.191093	0.371702	0.710115	0.879313
Gm14769	10.9407	0.250068	0.297472	-0.840644	0.400547	0.645792	12.7716	0.0594388	0.191926	-0.309696	0.756793	0.899295
Lax1	3.85979	0.0847252	0.29522	-0.28699	0.77412	NA	12.7734	-0.0657517	0.194018	0.338895	0.734689	0.890153
Cd160	19.6743	-0.163081	0.263822	0.618149	0.536477	0.741138	12.7884	-0.0408942	0.192489	0.212449	0.831757	0.93771
Xlr3b	12.8587	-0.0485695	0.292142	0.166253	0.867958	0.93732	12.7966	-0.0148335	0.193846	0.0765218	0.939004	0.980328
Begain	0.947447	0.15889	0.208289	-0.762832	0.445564	NA	12.8117	0.118712	0.193576	-0.613261	0.539704	0.784688
Lrrc69	21.6694	-0.261703	0.249061	1.05076	0.293368	0.553139	12.8131	-0.304951	0.193677	1.57453	0.115365	0.380283
Klhl10	3.85964	0.137141	0.291724	-0.470104	0.638281	NA	12.8176	-0.366075	0.193122	1.89556	0.0580181	0.260987
Ptger3	17.9565	-0.367036	0.261768	1.40214	0.160873	0.427985	12.8369	-0.153275	0.176969	0.866109	0.38643	0.676453
Gm10698	7.40199	-0.138657	0.296912	0.466995	0.640504	0.810317	12.842	-0.17892	0.192693	0.928522	0.353137	0.649642
Zfp786	8.42861	0.297352	0.294031	-1.0113	0.311875	0.569299	12.8458	-0.0535528	0.194061	0.275958	0.78258	0.912116
Gm7221	50.3567	-0.234478	0.256185	0.91527	0.36005	0.613411	12.8647	-0.151244	0.194062	0.779361	0.435767	0.712683
Gm10804	3.73257	-0.171964	0.293374	0.586162	0.557767	NA	12.8794	0.411162	0.192555	-2.1353	0.0327363	0.189303
Vat1l	8.43085	-0.362169	0.296631	1.22094	0.222107	0.489559	12.8922	-0.212195	0.193419	1.09708	0.272608	0.574482
Phf21b	2.25236	0.520969	0.278965	-1.86751	0.0618305	NA	12.8976	0.48401	0.193789	-2.49762	0.012503	0.100763
Gm17022	1.62548	0.120224	0.24827	-0.484248	0.62821	NA	12.8981	0.161389	0.192687	-0.837572	0.402271	0.688024
Itgb1bp2	1120.58	0.381671	0.229244	-1.66491	0.0959308	0.346496	3212.42	-0.359457	0.0839006	4.28432	1.83e-05	0.000594334
Clstn3	2.01626	-0.370721	0.241288	1.53642	0.124435	NA	12.9038	-0.0810875	0.184262	0.440065	0.65989	0.853668
A730049H05Rik	13.5081	0.44482	0.296643	-1.49951	0.133741	0.393574	12.9158	0.537846	0.191636	-2.8066	0.00500676	0.0548911
Oaz3	3.91751	0.141208	0.292565	-0.482655	0.629341	NA	12.9224	0.288968	0.193978	-1.4897	0.136304	0.411425
2610035D17Rik	1.7661	0.154249	0.271406	-0.568334	0.569808	NA	12.929	0.288352	0.191659	-1.5045	0.132452	0.40529
Gm15739	3.74847	-0.127256	0.283386	0.449054	0.653393	NA	12.931	0.354524	0.180502	-1.9641	0.0495189	0.238566
Gm19560	5.13483	0.14184	0.299398	-0.473749	0.635679	0.808077	12.9406	-0.0872594	0.185716	0.469853	0.63846	0.843824
Kcnn3	37.555	-0.288092	0.253966	1.13437	0.256639	0.522761	12.9452	0.146026	0.194063	-0.752466	0.451771	0.725919
2610204G22Rik	6.00116	-0.127038	0.29778	0.426616	0.669659	0.829395	12.9589	-0.0619985	0.193841	0.319842	0.749088	0.896718
Gm15500	14.1673	-0.278722	0.294525	0.946345	0.343972	0.599183	12.9668	-0.185033	0.192414	0.961639	0.336231	0.634441
Cd200r1	34.3768	-0.563561	0.273927	2.05734	0.0396539	0.243101	12.977	-0.382645	0.193513	1.97736	0.0480004	0.235906
snoU2_19	18.5409	0.228826	0.288233	-0.793893	0.427258	0.664704	12.986	0.22728	0.192039	-1.18351	0.236606	0.538596
AI854703	1.22586	0.295457	0.239155	-1.23542	0.216674	NA	12.9899	-0.123533	0.192688	0.641104	0.521455	0.772196
Gm13380	14.3219	0.217604	0.292944	-0.74282	0.457591	0.687355	12.993	0.270373	0.191303	-1.41332	0.157561	0.442757
E230016M11Rik	21.2229	-0.103137	0.266669	0.386759	0.698935	0.844925	13.0272	0.011114	0.193832	-0.0573384	0.954276	0.984531
F5	34.041	-0.886138	0.276373	3.20631	0.0013445	0.0479602	37.0625	0.153306	0.187319	-0.818421	0.413117	0.695402
4930517O19Rik	20.7048	-0.400257	0.278201	1.43873	0.150226	0.415662	13.0392	0.00344704	0.193181	-0.0178436	0.985764	0.995138
Gm15210	2.57054	-0.204001	0.267371	0.762988	0.445471	NA	13.0445	0.0482963	0.192696	-0.250635	0.802096	0.922151
Gyltl1b	1.19059	0.202265	0.245185	-0.824946	0.409402	NA	13.0511	0.0238285	0.188514	-0.126402	0.899414	0.966668
Mylpf	0.84496	0.187935	0.212174	-0.885762	0.375746	NA	13.0623	0.365865	0.193911	-1.88676	0.0591922	0.264477
Gm10818	2.24262	0.0848039	0.277623	-0.305464	0.760013	NA	13.0628	0.0108736	0.189768	-0.0572992	0.954307	0.984531
2010016I18Rik	8.71347	-0.382828	0.294096	1.30171	0.193015	0.46238	13.0629	0.0339222	0.19405	-0.174812	0.861227	0.949651
Pou5f2	1.75166	-0.00595481	0.256717	0.0231961	0.981494	NA	13.0646	0.346843	0.193157	-1.79566	0.0725493	0.29591
Mir3098	1.36289	0.156827	0.217289	-0.721743	0.470452	NA	13.0747	-0.0509966	0.192951	0.264298	0.79155	0.916841
1110017F19Rik	1.48489	-0.126457	0.236407	0.534914	0.592709	NA	13.0804	0.15955	0.192548	-0.828628	0.407315	0.691679
Gm16006	3.46606	0.0777431	0.295222	-0.263338	0.79229	NA	13.0833	0.103936	0.194056	-0.5356	0.592235	0.819225
5_8S_rRNA	0	#VALUE!	NA	NA	NA	NA	13.087	-0.0426009	0.187084	0.22771	0.819872	0.931919
Gpr113	3.43492	0.0782203	0.288668	-0.27097	0.786414	NA	13.091	0.535588	0.193994	-2.76084	0.00576523	0.0606799
Gm13835	19.0195	-0.212629	0.260321	0.816796	0.414045	0.655449	13.0945	-0.295167	0.192944	1.52981	0.126065	0.397087
Gm8428	5.71569	0.511227	0.299302	-1.70806	0.0876244	0.3343	13.1165	0.520841	0.193894	-2.68622	0.00722663	0.0706562
Gm6517	1.57548	0.199798	0.243535	-0.82041	0.411982	NA	13.1299	-0.262741	0.192186	1.36712	0.171587	0.461976
Mir30b	47.2466	0.37566	0.294156	-1.27708	0.201575	0.472489	13.1343	0.286711	0.193233	-1.48376	0.137873	0.413886
BB365896	22.7141	-0.207559	0.273186	0.759772	0.447391	0.679068	13.1398	0.168234	0.185866	-0.905136	0.365394	0.658986
Ccl28	21.6484	0.0147396	0.263667	-0.0559024	0.95542	0.981376	13.1448	0.261032	0.192204	-1.3581	0.174432	0.465263
Gm17300	8.16826	0.252235	0.295422	-0.853813	0.393209	0.639915	13.1606	0.204598	0.19391	-1.05512	0.29137	0.593941
Gm5431	12.6907	-0.0298585	0.273291	0.109255	0.913	0.96011	13.1607	-0.0517171	0.194033	0.266537	0.789826	0.916094
Cenpw	33.4635	-0.0574563	0.281405	0.204177	0.838215	0.923217	13.1608	0.0447296	0.19406	-0.230493	0.817708	0.93068
9330020H09Rik	4.22927	0.595875	0.298509	-1.99617	0.0459155	NA	13.1625	0.419567	0.193487	-2.16845	0.0301243	0.179991
Pisd-ps2	10.589	0.121179	0.296388	-0.408854	0.682647	0.835339	13.1634	0.00877104	0.194063	-0.0451969	0.96395	0.987752
Ak5	5.95035	0.0127892	0.29873	-0.042812	0.965851	0.98623	13.166	0.0111525	0.19216	-0.0580378	0.953719	0.984531
Marveld2	4.37504	-0.314394	0.297746	1.05591	0.291008	NA	13.1671	-0.214976	0.193015	1.11378	0.265375	0.56786
BC049635	9.42077	-0.24563	0.291049	0.843947	0.398699	0.644006	13.1673	0.00905298	0.193318	-0.0468296	0.962649	0.9877
Mir145	0.311126	0.0818172	0.137634	-0.594453	0.552209	NA	13.1681	0.213499	0.190266	-1.12211	0.261816	0.564833
Ankrd55	2.96109	-0.13356	0.294346	0.453752	0.650007	NA	13.1783	-0.149559	0.193551	0.772715	0.439691	0.715566
Sdcbp2	2.32294	0.0953359	0.266077	-0.358302	0.720118	NA	13.1943	-0.0251409	0.193586	0.129869	0.89667	0.965042
Gpr75	11.8613	0.399262	0.290656	-1.37366	0.169548	0.43628	13.1979	0.315837	0.193744	-1.63018	0.103064	0.35732
Myo1h	1.95289	0.206231	0.253146	-0.814672	0.41526	NA	13.2097	0.182043	0.193321	-0.941657	0.346368	0.643452
P2ry10	30.0142	-0.69199	0.280347	2.46833	0.0135745	0.15717	13.2238	0.0788916	0.193379	-0.407963	0.683301	0.865652
Npff	4.12645	0.418858	0.297102	-1.40981	0.158595	NA	13.2426	0.19923	0.192682	-1.03398	0.301145	0.604353
Gm15163	4.39356	-0.124549	0.299629	0.415677	0.677647	NA	13.2471	-0.137246	0.193072	0.710853	0.477176	0.744375
Gm3555	15.5263	-0.260434	0.271451	0.959414	0.33735	0.592854	13.2511	-0.117998	0.193681	0.609241	0.542365	0.785891
2200002K05Rik	4.21932	0.0393998	0.29527	-0.133436	0.893848	NA	13.2576	-0.198633	0.191891	1.03514	0.300606	0.6039
Slc39a2	7.8018	0.934811	0.298552	-3.13115	0.00174121	0.0563961	13.2588	0.396952	0.193077	-2.05592	0.0397899	0.212324
4933428G20Rik	3.13074	-0.144154	0.29265	0.492581	0.622309	NA	13.2594	0.00403404	0.194049	-0.0207888	0.983414	0.994412
2010001M06Rik	1.02863	-0.137388	0.199417	0.688947	0.490856	NA	13.2694	-0.0478379	0.19405	0.246524	0.805277	0.923916
Gm15523	3.98453	0.561041	0.28973	-1.93643	0.0528155	NA	13.2715	0.157586	0.188522	-0.835902	0.40321	0.688949
Cst12	1.24693	0.0553273	0.209001	-0.264723	0.791223	NA	13.2897	-0.254014	0.165485	1.53497	0.124792	0.395481
2810430I11Rik	4.05135	0.218277	0.299227	-0.729471	0.465713	NA	13.2932	0.352774	0.193988	-1.81853	0.0689828	0.287277
Gm17201	0.467007	0.110462	0.164631	-0.670969	0.50224	NA	13.2942	0.312099	0.193582	-1.61223	0.106912	0.36527
Gm9840	2.97927	0.0472167	0.293867	-0.160674	0.87235	NA	13.2962	0.00638139	0.193919	-0.0329075	0.973748	0.991646
4930452L02Rik	10.9509	0.633964	0.290097	-2.18535	0.0288629	0.216208	13.3009	0.188535	0.193718	-0.973246	0.330431	0.629516
Pou2f1	26.2948	-0.342797	0.276373	1.24034	0.214849	0.482389	13.3128	0.0217448	0.193196	-0.112553	0.910385	0.972298
Kiss1r	2.34561	-0.153068	0.269234	0.568531	0.569675	NA	13.3133	0.199637	0.192448	-1.03736	0.299569	0.602841
Gm10226	39.8598	-0.299774	0.26165	1.14571	0.251917	0.519173	13.3272	0.0579178	0.194063	-0.298449	0.765361	0.90385
Fam124b	6.10873	0.15356	0.299851	-0.51212	0.608567	0.790811	13.3361	0.363317	0.19062	-1.90598	0.0566531	0.257272
Gm15497	5.50825	-0.281388	0.298673	0.942126	0.346128	0.601498	13.3458	0.06576	0.194053	-0.338877	0.734703	0.890153
Gm16031	2.65906	0.236499	0.275219	-0.859314	0.390167	NA	13.3612	0.235397	0.187838	-1.25319	0.210136	0.507549
Gm14378	3.71023	0.350211	0.285086	-1.22844	0.219283	NA	13.3622	0.0052614	0.193206	-0.0272321	0.978275	0.992839
4632415K11Rik	40.5454	0.386703	0.209326	-1.84737	0.0646937	0.298337	306.16	-0.349659	0.0992163	3.5242	0.000424757	0.00826356
AU040972	14.6086	-0.157946	0.287154	0.55004	0.582292	0.773204	13.3774	0.247738	0.194006	-1.27697	0.201614	0.49936
Prodh	57.1595	0.33887	0.238639	-1.42001	0.155603	0.422116	786.076	-0.393339	0.0867619	4.53355	5.8e-06	0.000216045
Twist2	11.6342	-0.172478	0.292626	0.589417	0.555582	0.756326	13.3915	-0.258245	0.192272	1.34312	0.179232	0.471665
BC051226	2.06815	-0.0559367	0.234791	0.23824	0.811695	NA	13.3954	0.0350829	0.192629	-0.182126	0.855484	0.946598
Slc6a14	38.5364	-0.819805	0.289544	2.83137	0.00463492	0.0945098	13.3977	-0.167548	0.192714	0.869411	0.384622	0.675322
Fbxw26	19.2182	0.305896	0.269779	-1.13388	0.256846	0.523036	13.402	0.188547	0.193797	-0.97291	0.330598	0.629516
A430104N18Rik	0.168761	-0.0091905	0.109835	0.0836759	0.933314	NA	13.4135	0.323973	0.194058	-1.66946	0.0950256	0.342549
SNORD91	13.1964	-0.172879	0.267298	0.646765	0.517784	0.729156	13.4164	0.162203	0.193667	-0.837535	0.402292	0.688024
Dpep2	1.67053	-0.00863016	0.269879	0.0319779	0.97449	NA	13.4331	-0.0175673	0.19345	0.0908104	0.927643	0.977497
Gp9	0.633523	-0.0172315	0.173184	0.0994979	0.920743	NA	13.4406	0.0483428	0.174936	-0.276345	0.782283	0.912116
4930427A07Rik	1.11285	0.0263786	0.223381	-0.118088	0.905998	NA	13.4457	-0.226793	0.192706	1.17689	0.239241	0.541947
Tmeff2	25.1999	-0.587278	0.270229	2.17326	0.0297604	0.218093	13.4467	-0.486583	0.193308	2.51713	0.0118314	0.0978616
Gm16206	7.34724	0.0724248	0.297534	-0.243417	0.807682	0.907504	13.448	0.0753797	0.193941	-0.388674	0.697517	0.872883
Ube2c	2.80238	-0.20004	0.281202	0.711375	0.476852	NA	13.4481	0.252394	0.19327	-1.30591	0.191582	0.487029
D330028D13Rik	7.14136	0.0969434	0.297289	-0.326092	0.744355	0.87232	13.4558	-0.0332317	0.193315	0.171904	0.863513	0.950185
Kpna2	25.1909	0.155358	0.279602	-0.55564	0.578457	0.770746	13.4574	0.396153	0.189861	-2.08655	0.0369291	0.202579
Oxtr	4.94291	0.436318	0.298173	-1.46331	0.143384	NA	13.4778	0.0383626	0.193561	-0.198194	0.842894	0.941471
Gm14137	5.26502	0.120551	0.295981	-0.407292	0.683793	0.835792	13.4823	0.140533	0.194026	-0.724302	0.46888	0.738503
Gm16170	18.309	0.134641	0.287465	-0.468372	0.639518	0.809845	13.4848	0.0664277	0.180665	-0.367685	0.713108	0.880244
Pde6g	1.83482	0.584109	0.255285	-2.28807	0.0221336	NA	13.4885	0.141363	0.19109	-0.739774	0.459437	0.731345
Hus1b	9.36054	0.276942	0.299005	-0.926212	0.354336	0.608999	13.4974	0.429908	0.189067	-2.27383	0.022976	0.150402
Gm16537	3.43896	0.0655101	0.295424	-0.22175	0.824509	NA	13.5125	-0.272958	0.194025	1.40682	0.159481	0.445534
Ace2	18.0757	-0.400748	0.255197	1.57035	0.116335	0.372527	13.5213	0.292678	0.193156	-1.51524	0.129711	0.402584
Cd209g	9.79502	0.0511355	0.297649	-0.171798	0.863596	0.935562	13.5282	0.280479	0.193519	-1.44936	0.147237	0.428715
Gm16315	2.35994	0.0746257	0.272381	-0.273975	0.784104	NA	13.5385	0.0949414	0.193443	-0.490798	0.623569	0.837518
F630043A04Rik	17.4161	0.0239977	0.255321	-0.0939901	0.925117	0.967113	13.5675	0.164202	0.192144	-0.854579	0.392784	0.681504
1810024B03Rik	16.5878	0.0283754	0.27261	-0.104088	0.9171	0.962327	13.5678	0.0377553	0.191965	-0.196679	0.844079	0.94217
Gm17229	5.15984	-0.000703484	0.299467	0.00234912	0.998126	0.998873	13.5744	0.177841	0.193938	-0.917	0.359142	0.654457
Muc5b	1.83403	0.185383	0.258963	-0.715865	0.474075	NA	13.6254	0.198424	0.193427	-1.02583	0.30497	0.608346
Gm4462	3.09379	0.475065	0.277953	-1.70916	0.0874218	NA	13.6318	0.298134	0.193093	-1.54399	0.122591	0.392168
Wdr45	94.4758	0.515211	0.190433	-2.70547	0.0068208	0.113409	745.01	-0.25422	0.0742235	3.42507	0.000614647	0.0111598
Serpina9	2.50984	-0.363092	0.283315	1.28158	0.199989	NA	13.6453	-0.24056	0.175272	1.3725	0.169909	0.459294
Treml2	6.45594	-0.326878	0.299521	1.09134	0.275125	0.538114	13.6577	-0.000771842	0.187737	0.0041113	0.99672	0.998813
SNORA42	0.679965	0.207704	0.193317	-1.07442	0.282634	NA	13.6628	0.227145	0.191682	-1.18501	0.236014	0.537811
Gabrg3	13.4175	-0.670801	0.285451	2.34997	0.0187751	0.180127	13.6698	-0.542108	0.193994	2.79446	0.00519865	0.0564678
Gm14239	8.60202	-0.101506	0.299338	0.339101	0.734534	0.867024	13.6918	0.3389	0.194036	-1.74659	0.0807093	0.313956
Rnf180	1.76545	-0.130239	0.244639	0.532372	0.594469	NA	13.7015	-0.0763504	0.193805	0.393956	0.693614	0.871841
C730034F03Rik	4.67008	-0.164416	0.29827	0.551233	0.581474	NA	13.7216	0.125066	0.192843	-0.648539	0.516636	0.768863
Gm11977	3.76912	0.182665	0.277558	-0.658113	0.510466	NA	13.724	0.339785	0.194047	-1.75105	0.0799377	0.312387
Gm6096	9.5323	0.389572	0.299859	-1.29919	0.19388	0.463263	13.7274	0.19492	0.194056	-1.00445	0.315163	0.61895
Map6d1	11.6601	0.1044	0.279452	-0.373587	0.708712	0.850337	13.731	0.227713	0.193238	-1.17841	0.238634	0.541633
Kif26b	12.5801	-0.201143	0.291473	0.69009	0.490137	0.709433	79.6917	0.64918	0.151358	-4.28904	1.79e-05	0.00058558
Hspa9-ps1	15.4706	-0.131321	0.277923	0.472511	0.636562	0.80846	13.7544	-0.304091	0.193095	1.57483	0.115296	0.380221
Clspn	3.63546	-0.304198	0.291344	1.04412	0.29643	NA	13.7556	0.00528297	0.193201	-0.0273444	0.978185	0.992839
Zfp296	0.618104	-0.194671	0.177982	1.09377	0.274057	NA	13.757	0.111047	0.192469	-0.576961	0.563966	0.800556
Klf5	6.08947	0.231895	0.290568	-0.798075	0.424827	0.662981	13.7671	0.404905	0.193253	-2.09521	0.0361524	0.19984
Mnd1	14.4722	-0.114011	0.270362	0.421696	0.673247	0.830913	13.7698	0.0980915	0.193226	-0.507652	0.611697	0.831717
Gm15684	2.40143	0.473878	0.282202	-1.67922	0.0931101	NA	13.7756	0.291537	0.188859	-1.54368	0.122666	0.392324
Svopl	9.57819	-0.315139	0.29867	1.05514	0.291361	0.552168	13.7798	0.264884	0.193068	-1.37198	0.17007	0.459295
B930094E09Rik	11.9712	-0.135939	0.282817	0.48066	0.630758	0.804836	13.804	-0.384895	0.194056	1.98343	0.0473199	0.233949
Rps19-ps3	1.23415	0.207605	0.227818	-0.911274	0.362151	NA	13.8044	-0.0954834	0.19152	0.498557	0.618092	0.834666
Nsl1	3.91303	-0.0668964	0.297746	0.224676	0.822231	NA	13.8108	-0.0775375	0.193324	0.401076	0.688364	0.869093
8030453O22Rik	10.5907	0.197381	0.29213	-0.675664	0.499254	0.716498	13.8176	0.335912	0.194061	-1.73096	0.0834583	0.320245
Snora28	32.3226	0.0907691	0.247829	-0.366258	0.714173	0.853549	13.8304	0.28255	0.192978	-1.46415	0.143152	0.422375
Nxf3	16.4595	-0.638626	0.297151	2.14916	0.0316215	0.222135	13.8306	-0.194528	0.19406	1.00241	0.316145	0.619673
Atp6v0a4	10.777	-0.137649	0.297684	0.462398	0.643796	0.812171	13.8343	0.0903254	0.192773	-0.468557	0.639386	0.844096
Gm10043	9.49552	-0.111592	0.295165	0.378067	0.705381	0.848695	13.8535	0.101291	0.19301	-0.524797	0.599724	0.823767
Gm16141	1.56425	0.172195	0.248289	-0.693525	0.48798	NA	13.8665	-0.12762	0.190272	0.670722	0.502397	0.760361
Snx20	0.91358	-0.16884	0.16973	0.994752	0.319857	NA	13.9075	-0.117526	0.192634	0.6101	0.541796	0.785486
2700033N17Rik	2.3985	-0.27452	0.268651	1.02185	0.306853	NA	13.9124	0.0184289	0.190741	-0.0966172	0.92303	0.976551
Gm11400	1.06971	0.063082	0.207126	-0.304558	0.760702	NA	13.9168	0.317667	0.193502	-1.64167	0.100658	0.352986
Kctd4	23.8581	-0.327864	0.277701	1.18063	0.237748	0.504473	13.9266	0.223403	0.189836	-1.17682	0.239269	0.541947
Gm20522	7.3597	0.124872	0.298569	-0.418234	0.675776	0.831911	13.9286	-0.264479	0.192725	1.37232	0.169965	0.459294
4930448K12Rik	27.1919	-0.188153	0.290806	0.647005	0.517629	0.729079	13.9391	0.186648	0.193388	-0.965146	0.334471	0.632889
Tfec	7.86322	-0.278346	0.298894	0.931253	0.351723	0.606828	13.9426	-0.435683	0.193012	2.25729	0.0239902	0.154764
Ulbp1	11.7181	0.52554	0.283153	-1.85603	0.0634494	0.296234	13.9544	0.185489	0.193327	-0.959456	0.337329	0.634992
Ptx3	28.5744	-0.476993	0.269502	1.7699	0.0767431	0.318286	13.9629	-0.0951038	0.193845	0.490618	0.623696	0.837518
Kcnq5	14.9458	-0.517825	0.293175	1.76626	0.0773514	0.319003	13.9777	-0.188516	0.193954	0.97196	0.33107	0.629564
D19Bwg1357e	1391.88	-0.669682	0.176095	3.80297	0.000142974	0.00995619	3532.8	0.194012	0.0838433	-2.31398	0.020669	0.141044
Gm12353	10.2023	0.102055	0.29367	-0.347515	0.728204	0.861999	13.9887	0.250785	0.192903	-1.30006	0.193581	0.48906
Creb3	119.598	0.597878	0.243944	-2.45089	0.0142505	0.160175	785.941	-0.215557	0.0736704	2.92597	0.00343388	0.0420547
Slc38a5	1.67838	0.0716563	0.239337	-0.299395	0.764639	NA	14.0001	0.128528	0.193112	-0.665558	0.505693	0.761782
Gm11513	3.4692	0.47611	0.286976	-1.65906	0.0971035	NA	14.0077	0.0794961	0.194016	-0.40974	0.681997	0.86464
Slc7a11	24.5927	-0.229093	0.283235	0.808845	0.418604	0.659276	14.015	0.548473	0.192759	-2.84538	0.00443584	0.0505931
Spc25	25.3294	-0.104966	0.256846	0.408671	0.682781	0.835339	14.0175	0.298092	0.193926	-1.53714	0.124258	0.394936
Il4	5.14358	0.838288	0.297703	-2.81585	0.00486478	0.0961984	14.0325	0.243256	0.194037	-1.25365	0.209968	0.507549
2410076I21Rik	5.04511	0.0832259	0.299215	-0.278148	0.780899	NA	14.0341	-0.0687744	0.194011	0.354487	0.722974	0.885068
Gm10327	0.149904	0.0309154	0.109835	-0.281473	0.778348	NA	14.0609	-0.015992	0.193453	0.0826662	0.934117	0.979301
Grem2	15.235	-0.286129	0.291648	0.981078	0.326554	0.583318	14.0621	-0.118842	0.188501	0.630455	0.528397	0.777051
Ccdc27	2.1568	-0.167174	0.24555	0.680815	0.495989	NA	14.0846	-0.188818	0.193731	0.974637	0.32974	0.629215
Tob2	2.38568	0.58188	0.283737	-2.05077	0.040289	NA	14.1022	0.218126	0.193617	-1.12658	0.259918	0.562806
Cr2	22.034	-0.370903	0.291358	1.27301	0.203013	0.474449	14.113	0.0858058	0.19382	-0.442708	0.657977	0.852828
Hgfac	1.04989	0.0554738	0.225384	-0.24613	0.805581	NA	14.1156	0.15867	0.193853	-0.818508	0.413067	0.695402
Gm15832	13.277	0.148205	0.284578	-0.520787	0.602515	0.786513	14.1187	0.102676	0.193551	-0.530485	0.595776	0.821335
Vipr2	11.1633	0.350086	0.285432	-1.22652	0.220005	0.488101	14.1194	0.025402	0.193237	-0.131455	0.895415	0.964385
Gabra3	21.7724	-0.0520006	0.284381	0.182856	0.854911	0.931535	14.1236	-0.0896866	0.193426	0.463674	0.642881	0.845579
4933408B17Rik	15.6843	0.133979	0.296402	-0.45202	0.651255	0.81696	14.1325	0.158872	0.194056	-0.818689	0.412964	0.695402
Gm13939	12.2022	0.102002	0.286745	-0.355724	0.722047	0.858552	14.1423	0.105847	0.194047	-0.545471	0.58543	0.814938
Scg3	12.8316	0.154226	0.290616	-0.530687	0.595635	0.781852	14.1446	0.0534769	0.193838	-0.275884	0.782637	0.912116
Socs1	5.08043	-0.163702	0.297101	0.550997	0.581636	NA	14.1512	0.121656	0.192694	-0.631342	0.527817	0.776627
Efhb	11.4725	-0.323996	0.277006	1.16963	0.242149	0.509346	14.184	-0.0630614	0.192843	0.32701	0.743661	0.893208
A530013C23Rik	4.79153	0.221922	0.299405	-0.741209	0.458566	NA	14.2069	-0.265857	0.194043	1.3701	0.170657	0.460228
Gm13090	7.11026	0.945883	0.299856	-3.15446	0.00160797	0.0536535	14.2251	0.417765	0.194057	-2.15279	0.0313353	0.18452
Spag8	8.86162	-0.406614	0.297214	1.36808	0.171286	0.437987	14.2317	0.0834216	0.193387	-0.431371	0.666199	0.856341
E2f1	1.6026	0.160802	0.2669	-0.60248	0.546855	NA	14.2424	0.144919	0.193825	-0.74768	0.454653	0.727696
Ccdc89	18.214	0.138428	0.285405	-0.485023	0.62766	0.80265	14.2459	-0.194092	0.192111	1.01031	0.312346	0.615901
Bmp7	3.67061	-0.308791	0.297739	1.03712	0.29968	NA	14.2477	-0.0865932	0.191979	0.451056	0.65195	0.850431
Gm16197	4.82019	0.926914	0.294667	-3.14563	0.00165729	NA	14.2525	0.281457	0.19317	-1.45704	0.145105	0.425982
Gm12284	5.50551	0.237269	0.29843	-0.795055	0.426581	0.664291	14.3038	0.136442	0.193779	-0.704111	0.481363	0.747106
Gm12289	16.5439	0.512567	0.297373	-1.72365	0.0847713	0.328915	14.3073	0.186207	0.189708	-0.981544	0.326325	0.627424
2310014L17Rik	2.68769	0.228041	0.279778	-0.815081	0.415026	NA	14.3175	0.439115	0.193086	-2.2742	0.022954	0.150348
Hs6st2	38.4593	-0.208117	0.265697	0.783285	0.433459	0.669505	14.3213	0.116705	0.193994	-0.601591	0.547447	0.789779
Col9a3	2.3922	0.417922	0.268234	-1.55805	0.119221	NA	14.3222	0.242549	0.193546	-1.25318	0.210138	0.507549
Cd72	2.34257	0.319675	0.279812	-1.14246	0.253262	NA	14.3462	0.150393	0.194053	-0.775008	0.438335	0.714511
E130012A19Rik	2.4653	0.19662	0.275893	-0.712668	0.476052	NA	14.3695	0.0636844	0.193113	-0.329777	0.741568	0.8924
Gpr115	9.75974	0.249987	0.299834	-0.83375	0.404422	0.648019	14.3861	-0.188795	0.194023	0.973052	0.330528	0.629516
Kcnrg	7.63156	0.019208	0.298959	-0.0642498	0.948771	0.978735	14.4332	0.226426	0.193856	-1.16801	0.242802	0.544743
Ticam2	9.71916	-0.0737795	0.290954	0.253578	0.799821	0.902404	14.4352	0.0185435	0.191655	-0.0967543	0.922922	0.976504
Cacna1g	24.33	0.263744	0.23902	-1.10344	0.269837	0.533774	490.717	-0.482916	0.12028	4.01492	5.95e-05	0.00159889
Gm4070	21.6002	0.0253068	0.28867	-0.087667	0.930141	0.969927	14.4399	0.102237	0.193678	-0.527871	0.597589	0.822367
Gm15950	8.88297	-0.0894661	0.298818	0.2994	0.764635	0.8843	14.4495	0.259337	0.190898	-1.35851	0.174302	0.465263
Kif19a	0.992656	-0.0998859	0.211257	0.472817	0.636344	NA	14.4498	0.124253	0.193006	-0.643779	0.519719	0.770896
B230325K18Rik	22.8371	-0.370195	0.267296	1.38496	0.166064	0.432759	14.4526	0.229433	0.190537	-1.20414	0.228536	0.529902
1700102P08Rik	8.6071	0.487288	0.297318	-1.63894	0.101225	0.353376	14.4753	0.183417	0.191342	-0.958586	0.337767	0.635177
Naip5	11.6494	-0.329665	0.292305	1.12781	0.259398	0.524968	14.4851	-0.100121	0.193717	0.51684	0.605268	0.826817
Metrnl	55.3332	0.353539	0.252728	-1.39889	0.161845	0.428538	394.759	-0.357821	0.109088	3.2801	0.0010377	0.0168079
Klk9	1.26639	0.190872	0.221543	-0.861559	0.38893	NA	14.4896	-0.0577264	0.187971	0.307102	0.758766	0.900029
Fanci	10.2804	0.263854	0.290151	-0.909367	0.363156	0.616011	14.5007	0.15248	0.19299	-0.790094	0.429473	0.707952
Aldh1a7	14.6616	-0.0776313	0.285535	0.27188	0.785715	0.895621	14.5017	-0.0995051	0.169941	0.585528	0.558193	0.797185
Bex4	10.069	-0.142104	0.299189	0.474965	0.634812	0.807529	14.5033	0.0150496	0.193267	-0.0778696	0.937932	0.980095
Fam196b	11.0229	0.000259656	0.278765	-0.00093145	0.999257	0.999394	14.5046	0.194691	0.193336	-1.00701	0.31393	0.617668
Gm14291	3.97081	0.0891359	0.296068	-0.301066	0.763364	NA	14.5181	-0.247218	0.189247	1.30633	0.191441	0.487029
Pmel	1.86436	-0.0626775	0.2681	0.233784	0.815152	NA	14.5261	0.10883	0.19353	-0.562338	0.573886	0.807156
Cabp1	2.42616	0.463824	0.280356	-1.65441	0.0980443	NA	14.5305	0.0809611	0.193234	-0.41898	0.675231	0.86097
Gm16722	24.4776	-0.31336	0.258575	1.21187	0.225561	0.493145	14.5461	0.33712	0.191153	-1.76361	0.077798	0.307647
Gm15728	6.94363	0.398981	0.296446	-1.34588	0.17834	0.444369	14.5461	0.278194	0.1938	-1.43547	0.151153	0.43435
Gm10093	24.6931	-0.65839	0.231545	2.84346	0.00446262	0.0937215	14.5594	-0.0173039	0.193999	0.0891958	0.928926	0.977844
Gm15703	4.65502	-0.134825	0.299051	0.450841	0.652104	NA	14.5703	-0.486418	0.193024	2.51999	0.0117358	0.0975133
Fbxl13	17.4523	-0.166119	0.263917	0.629435	0.529065	0.737478	14.5903	0.448443	0.193994	-2.31163	0.0207979	0.141419
Runx2	10.5041	-0.0775527	0.287556	0.269696	0.787394	0.896057	14.622	0.0130857	0.193545	-0.0676107	0.946095	0.98275
Gm11870	6.86007	0.211381	0.299165	-0.706569	0.479834	0.703336	14.6309	0.482033	0.194023	-2.4844	0.0129769	0.103242
Hist1h2ba	0.113949	-0.0292435	0.109835	0.26625	0.790047	NA	14.6458	-0.2212	0.192566	1.1487	0.250679	0.552477
St8sia1	7.1302	0.0791272	0.295872	-0.267437	0.789132	0.89682	14.66	0.18408	0.192818	-0.954686	0.339737	0.637039
Ccdc96	9.63444	-0.0174852	0.291505	0.0599827	0.952169	0.97996	14.6617	-0.134267	0.192345	0.698053	0.485144	0.749304
0610009E02Rik	2.67201	0.0881539	0.286094	-0.308129	0.757984	NA	14.6714	-0.105279	0.192388	0.547223	0.584226	0.814412
Gm17415	5.24503	0.191401	0.292013	-0.655454	0.512175	0.72554	14.6731	0.280475	0.194062	-1.44528	0.148378	0.43044
Gm16201	3.95592	-0.123269	0.297844	0.41387	0.678969	NA	14.6741	-0.191176	0.193543	0.987768	0.323266	0.624812
2810417H13Rik	21.9032	-0.0113851	0.265624	0.0428615	0.965812	0.98623	14.6825	-0.0237354	0.194055	0.122313	0.902652	0.968224
Mir15a	34.3828	0.05933	0.280429	-0.211569	0.832444	0.920552	14.6895	0.159631	0.194063	-0.822573	0.410751	0.694351
Snord91a	21.9754	-0.230453	0.254131	0.90683	0.364496	0.616784	14.7008	0.0764098	0.192998	-0.39591	0.692172	0.871023
Psrc1	3.2637	0.320642	0.275886	-1.16222	0.245144	NA	14.7011	-0.364391	0.193255	1.88555	0.0593562	0.2649
Mest	83.0704	-0.290488	0.184012	1.57864	0.114419	0.370052	164.795	0.435286	0.108043	-4.02882	5.61e-05	0.00151257
Trim72	753.94	0.290272	0.223653	-1.29787	0.194333	0.463654	3658.93	-0.435027	0.104092	4.17924	2.92e-05	0.000877568
Gm650	20.0979	-0.103138	0.272345	0.378703	0.704909	0.848458	14.7212	0.16208	0.194062	-0.835201	0.403604	0.689538
Mir3058	4.16585	0.226185	0.294427	-0.768221	0.442356	NA	14.7253	0.258482	0.192721	-1.34122	0.179848	0.471873
Elmod1	8.23325	0.156694	0.294109	-0.532776	0.594189	0.781407	14.7269	-0.264451	0.194063	1.36271	0.172974	0.463369
Gm10101	18.3673	-0.198951	0.274139	0.72573	0.468004	0.694458	14.7355	0.0383339	0.194048	-0.197548	0.843399	0.941624
Iqck	7.47717	0.0130835	0.295593	-0.0442619	0.964696	0.98576	14.7684	0.00531283	0.192327	-0.027624	0.977962	0.992839
Gm13899	20.0415	0.233654	0.296062	-0.789206	0.429991	0.666819	14.7724	0.228655	0.179678	-1.27258	0.203167	0.501425
1700006P19Rik	29.4041	0.27245	0.281053	-0.969392	0.33235	0.587958	14.8021	0.402035	0.191396	-2.10054	0.0356813	0.198371
Sh2d4b	10.5804	-0.21902	0.285308	0.767661	0.442689	0.675929	14.8274	-0.0272615	0.192281	0.141779	0.887254	0.960672
Zfp133-ps	9.88429	0.267333	0.291636	-0.916668	0.359316	0.612968	14.8379	-0.011648	0.193042	0.0603394	0.951885	0.984038
RP23-381B19.7	11.3994	0.371988	0.273518	-1.36001	0.173826	0.440282	14.8409	-0.00655754	0.192623	0.0340434	0.972843	0.991391
Gm12182	0	#VALUE!	NA	NA	NA	NA	14.8589	-0.16005	0.192874	0.829817	0.406642	0.69141
Hist1h2al	1.06466	-0.373342	0.209413	1.7828	0.0746191	NA	14.8608	-0.18873	0.194053	0.97257	0.330767	0.629516
Chad	1.47732	-0.00305288	0.246544	0.0123827	0.99012	NA	14.8685	0.308684	0.19396	-1.59149	0.1115	0.37359
BC042782	4.5984	-0.159435	0.299794	0.531815	0.594854	NA	14.8864	0.00579569	0.193822	-0.0299021	0.976145	0.992126
Lefty1	3.62041	-0.44692	0.280265	1.59463	0.110794	NA	14.8897	-0.541661	0.191135	2.83392	0.00459806	0.051939
Hpca	1.46727	0.0646134	0.205415	-0.314551	0.753103	NA	14.8943	0.307351	0.193904	-1.58507	0.112951	0.375732
Frmd3	19.5516	-0.288702	0.264727	1.09056	0.275465	0.538289	14.8983	0.0759577	0.192362	-0.394868	0.692941	0.871338
5430427O19Rik	19.5386	-0.675434	0.274329	2.46213	0.0138115	0.15831	14.9055	-0.119423	0.190765	0.626019	0.531302	0.779148
Gm9754	1.19804	-0.171418	0.235105	0.72911	0.465934	NA	14.9198	0.237951	0.192786	-1.23427	0.217102	0.516123
Zfp941	9.07654	-0.400766	0.296485	1.35172	0.176464	0.443108	14.9201	-0.310357	0.194047	1.5994	0.109733	0.370351
Slc16a5	2.6869	-0.22982	0.284394	0.808105	0.41903	NA	14.9255	-0.374775	0.193465	1.93717	0.052724	0.245638
Nepn	10.2532	0.0188075	0.293294	-0.0641251	0.948871	0.978735	14.9587	0.143325	0.191817	-0.747195	0.454946	0.72789
Nos1	3.51289	-0.280556	0.292704	0.958497	0.337812	NA	14.9613	-0.338278	0.192727	1.75522	0.0792217	0.310622
Gpr85	17.0166	-0.327868	0.264015	1.24185	0.21429	0.481931	14.9702	-0.168007	0.194005	0.865997	0.386492	0.676453
Ncan	0.880862	-0.0971885	0.202194	0.480669	0.630752	NA	14.977	0.379699	0.184394	-2.05918	0.0394772	0.21132
Gm6542	12.1721	-0.0421784	0.284548	0.148229	0.882162	0.945364	14.9803	0.00940545	0.191974	-0.0489934	0.960925	0.987234
Pcsk4	0.537466	-0.117146	0.170002	0.68909	0.490767	NA	14.9975	-0.0462924	0.193954	0.238678	0.811356	0.927713
Scn3b	15.2871	-0.115982	0.262077	0.442549	0.658092	0.82136	14.9978	-0.418665	0.194039	2.15763	0.0309565	0.183082
Slc16a11	2.03578	0.351855	0.272222	-1.29253	0.196173	NA	15.0219	0.297393	0.191985	-1.54904	0.121371	0.390228
Gm13689	6.02502	-0.135113	0.2996	0.450978	0.652005	0.81733	15.0417	0.0962544	0.193088	-0.498499	0.618132	0.834666
Sox8	4.19651	0.169536	0.296037	-0.572685	0.566858	NA	15.0497	-0.349321	0.193307	1.80707	0.0707507	0.291398
A230103J11Rik	7.77814	0.571961	0.29925	-1.91132	0.0559639	0.2836	15.0547	0.322922	0.189515	-1.70394	0.0883928	0.32948
Gm6263	3.11999	-0.0994062	0.277245	0.358551	0.719931	NA	15.0709	0.0178885	0.193072	-0.0926518	0.92618	0.97718
Ccnf	2.72646	0.164084	0.282324	-0.58119	0.561112	NA	15.077	-0.192973	0.190027	1.0155	0.309865	0.613384
Stag3	6.81276	0.00360169	0.29968	-0.0120184	0.990411	0.995618	15.0811	0.017877	0.192527	-0.0928547	0.926019	0.97718
Ttc16	2.2837	0.156011	0.252402	-0.618105	0.536506	NA	15.0883	0.0985085	0.191208	-0.51519	0.60642	0.827932
Itga10	4.94385	0.362404	0.299616	-1.20956	0.226447	NA	15.0942	0.235185	0.193179	-1.21745	0.223434	0.523758
Fbxo24	1.03045	0.17831	0.226983	-0.785564	0.432123	NA	15.1083	0.19297	0.191464	-1.00787	0.313519	0.617257
Josd2	30.1413	0.55352	0.267992	-2.06544	0.0388814	0.241399	635.369	-0.222584	0.0772606	2.88096	0.00396472	0.046469
4921513D11Rik	14.0982	0.198059	0.278555	-0.711025	0.477069	0.70141	15.1177	0.307817	0.189363	-1.62553	0.104049	0.359574
Gen1	23.1015	0.139961	0.267218	-0.52377	0.600438	0.785226	15.1335	0.373334	0.191725	-1.94724	0.0515059	0.242478
Ccne1	7.45988	-0.00948876	0.299744	0.0316562	0.974746	0.990052	15.1397	-0.131323	0.193312	0.679329	0.49693	0.75748
A130049A11Rik	17.6276	0.286612	0.261172	-1.09741	0.272463	0.535362	15.1531	0.267738	0.193719	-1.3821	0.166942	0.45527
Xcr1	21.9194	-0.614716	0.272763	2.25366	0.0242176	0.202835	15.1888	-0.220977	0.191365	1.15474	0.248196	0.550058
Tdo2	39.844	-0.589642	0.226757	2.60033	0.00931347	0.132242	15.2069	-0.177468	0.194044	0.914579	0.360413	0.655342
A230052G05Rik	1.11585	0.168058	0.238501	-0.704645	0.481031	NA	15.2072	-0.217237	0.194049	1.11949	0.262929	0.565239
D930015M05Rik	4.78838	-0.160643	0.298325	0.538485	0.590242	NA	15.2155	0.153878	0.193428	-0.795531	0.426305	0.704968
4933406P04Rik	11.5041	0.106415	0.278471	-0.382139	0.702358	0.846995	15.2221	0.0273475	0.193195	-0.141554	0.887432	0.960672
RNaseP_nuc	0.0859951	-0.0292435	0.109835	0.26625	0.790047	NA	15.2308	0.391805	0.191943	-2.04125	0.0412257	0.217147
Prss53	1.15064	0.139964	0.210456	-0.665054	0.506016	NA	15.2393	0.169757	0.191679	-0.88563	0.375817	0.668098
Cstad	7.40842	0.25088	0.299576	-0.837453	0.402338	0.647102	15.2405	0.16031	0.193235	-0.829616	0.406756	0.691495
Gm14122	7.89596	0.0976451	0.297363	-0.32837	0.742632	0.87159	15.241	-0.0186517	0.193647	0.0963178	0.923268	0.976568
Dhrs3	258.575	0.519437	0.165958	-3.12993	0.00174846	0.0563961	1307.75	-0.232051	0.0783997	2.95985	0.00307789	0.0384032
Gm12183	14.6754	-0.282237	0.278473	1.01352	0.310814	0.568369	15.2526	0.0883976	0.192989	-0.458045	0.64692	0.847648
Gjc2	0.649086	0.117323	0.186708	-0.628378	0.529756	NA	15.253	-0.20385	0.190487	1.07015	0.284552	0.587175
Fxyd7	0.556381	0.169747	0.17387	-0.976285	0.328923	NA	15.2703	-0.00728513	0.194044	0.0375437	0.970051	0.990481
Aoah	7.87676	-0.262635	0.299319	0.877444	0.380246	0.630061	15.2818	-0.0743856	0.189977	0.391551	0.69539	0.87188
Stac3	1.8565	0.699597	0.2584	-2.70742	0.00678089	NA	15.286	0.489229	0.192491	-2.54156	0.0110358	0.0936248
Epn3	2.21534	-0.0738853	0.237679	0.310861	0.755906	NA	15.2906	0.0306516	0.192838	-0.15895	0.873708	0.954591
Spag4	3.94022	-0.113071	0.295875	0.382156	0.702345	NA	15.291	0.164142	0.192895	-0.850942	0.394801	0.682987
Gm6767	3.71943	0.135291	0.280524	-0.482279	0.629608	NA	15.2936	-0.0459323	0.19084	0.240685	0.809799	0.926803
Xrra1	1.82658	0.127621	0.254295	-0.501861	0.615765	NA	15.3003	0.193896	0.191433	-1.01287	0.311124	0.614443
SNORA4	25.7373	0.0461824	0.270523	-0.170715	0.864448	0.93582	15.3011	0.362336	0.191823	-1.88891	0.0589045	0.263578
Cd27	3.69381	0.245417	0.280754	-0.874137	0.382044	NA	15.3023	-0.178574	0.193721	0.921809	0.356628	0.652654
Grin2a	3.40713	-0.177813	0.294299	0.60419	0.545717	NA	15.3044	-0.0347096	0.192944	0.179895	0.857235	0.947318
Heatr7b1	4.64193	0.350133	0.298863	-1.17155	0.241377	NA	15.3058	0.381069	0.192798	-1.97652	0.0480958	0.235914
Gm15663	9.66751	-0.1656	0.281131	0.589051	0.555827	0.756453	15.3132	0.376446	0.19309	-1.94959	0.0512245	0.242132
Cyp2r1	36.4528	-0.0832526	0.269801	0.308571	0.757648	0.880033	15.3248	0.124775	0.191872	-0.650303	0.515497	0.767856
A930016O22Rik	3.39023	0.571583	0.269661	-2.11963	0.0340371	NA	15.3419	0.346148	0.182795	-1.89364	0.0582725	0.261823
Gm5532	1553.54	-0.323524	0.235846	1.37176	0.170137	0.436963	682.179	0.371761	0.123333	-3.01427	0.00257595	0.0335379
Mir1b	5.35623	0.305915	0.297203	-1.02931	0.303332	0.561598	15.3487	0.0299212	0.172892	-0.173063	0.862602	0.950069
Fabp3-ps1	7.69043	-0.244596	0.298509	0.819394	0.412562	0.654505	15.3502	-0.290604	0.189462	1.53384	0.12507	0.396028
B230206L02Rik	3.06986	-0.0495666	0.261674	0.189421	0.849763	NA	15.3596	-0.0220027	0.193774	0.113548	0.909596	0.972103
Elovl4	14.7633	-0.165204	0.287639	0.574346	0.565734	0.763014	15.3658	-0.22203	0.193245	1.14896	0.250574	0.552383
Gm8615	10.3939	-0.40494	0.287325	1.40934	0.158733	0.425757	15.3746	0.0169189	0.191903	-0.0881638	0.929746	0.978134
4930568K20Rik	4.7847	0.213321	0.299123	-0.713153	0.475751	NA	15.3827	0.219548	0.191709	-1.14521	0.252122	0.553776
Ckap2l	7.63594	-0.058581	0.299856	0.195364	0.845108	0.926322	15.4007	-0.30261	0.19361	1.56298	0.118056	0.384858
Rpsa-ps11	0.617697	-0.0180127	0.192258	0.0936905	0.925355	NA	15.4051	-0.0784235	0.188342	0.416388	0.677126	0.86191
H2-Ob	4.32873	-0.458119	0.29649	1.54514	0.122312	NA	15.4117	-0.424222	0.191295	2.21763	0.0265798	0.165888
Gm17068	1.35038	0.125155	0.244726	-0.511408	0.609065	NA	15.4301	0.265872	0.191703	-1.3869	0.165473	0.453454
Rnf32	18.7859	-0.302087	0.279779	1.07973	0.280261	0.542895	15.4509	-0.0793649	0.190855	0.41584	0.677527	0.862123
Ccdc112	27.9049	-0.191952	0.260522	0.736797	0.461246	0.689716	15.461	0.110236	0.189216	-0.582593	0.560167	0.798542
Cd300lf	3.77678	-0.180362	0.290744	0.620346	0.53503	NA	15.4819	-0.0807238	0.190908	0.422841	0.672411	0.859139
Hoxb2	4.25061	-0.166226	0.297885	0.558022	0.576829	NA	15.4889	0.389967	0.19232	-2.0277	0.0425913	0.221094
Gipc2	13.9153	-0.542905	0.276485	1.96359	0.0495771	0.268846	15.4937	-0.466447	0.192025	2.42909	0.0151368	0.114265
Gm11447	7.56833	0.211492	0.298563	-0.708367	0.478717	0.702769	15.4977	0.339285	0.193647	-1.75208	0.0797603	0.311933
Gm11458	6.16472	0.0872336	0.299821	-0.290952	0.771088	0.888202	15.5124	0.323779	0.191784	-1.68825	0.0913639	0.33606
Fam166b	3.93902	0.911014	0.295889	-3.07891	0.0020776	NA	15.5289	0.0533368	0.193892	-0.275085	0.783251	0.912331
Dnahc1	3.17206	0.0506819	0.272827	-0.185766	0.852629	NA	15.5309	0.286629	0.193607	-1.48046	0.13875	0.415407
Cetn4	29.9348	-0.318838	0.265184	1.20233	0.229237	0.497261	15.5321	-0.0017474	0.190877	0.00915457	0.992696	0.997263
Gm17484	17.5028	0.259355	0.270568	-0.95856	0.33778	0.593214	15.5387	-0.0662943	0.189409	0.350006	0.726334	0.886201
Trmt112	0.220618	0.0536968	0.112627	-0.476765	0.633529	NA	15.5405	0.12777	0.191154	-0.668411	0.503871	0.7609
Diras2	8.4717	-0.269287	0.296837	0.907187	0.364308	0.616784	15.5451	0.235465	0.194057	-1.21338	0.224984	0.526018
Stmn1	12.1978	-0.322941	0.279519	1.15535	0.247949	0.515275	15.5508	0.159475	0.192929	-0.826601	0.408463	0.692655
3110007F17Rik	16.2609	-0.0853186	0.269711	0.316333	0.75175	0.87661	15.5832	0.00334207	0.19193	-0.017413	0.986107	0.995138
Ppp1r36	2.54962	-0.0711293	0.281756	0.25245	0.800693	NA	15.6138	-0.240594	0.19147	1.25656	0.208913	0.506959
Zfp750	9.12803	-0.286018	0.298307	0.958804	0.337658	0.593152	15.6159	0.289875	0.192455	-1.5062	0.132016	0.404954
Samsn1	20.9049	-0.427391	0.257896	1.65722	0.0974742	0.34833	15.6267	-0.330101	0.191391	1.72475	0.0845733	0.322661
Dhcr24	6.01736	0.275503	0.297508	-0.926035	0.354428	0.609039	123.757	-0.419418	0.140496	2.98527	0.00283332	0.0359688
Spc24	3.24325	-0.102117	0.282553	0.361408	0.717795	NA	15.6717	-0.0637771	0.190303	0.335135	0.737523	0.891174
A230083G16Rik	4.55205	0.387666	0.290345	-1.33519	0.181813	NA	15.6813	0.0202574	0.194007	-0.104416	0.916839	0.974012
Apol6	4.7947	0.161225	0.297741	-0.541496	0.588166	NA	15.6841	-0.0157407	0.172923	0.0910269	0.927471	0.977497
Gm13704	11.3202	0.431671	0.297475	-1.45112	0.146747	0.411084	15.6847	0.415261	0.192788	-2.15398	0.0312416	0.184217
A730081D07Rik	6.69217	-0.162873	0.295242	0.551662	0.58118	0.772607	15.6911	0.112329	0.193858	-0.579439	0.562293	0.799833
Gm13834	6.46963	0.416886	0.296562	-1.40573	0.159805	0.427145	15.6972	0.209469	0.194061	-1.0794	0.28041	0.583515
Gm11131	6.68431	-0.0749487	0.299858	0.249947	0.802628	0.90396	15.7271	0.00784395	0.189891	-0.0413077	0.967051	0.989309
Apoo-ps	35.0913	-0.729546	0.251213	2.9041	0.0036831	0.0852208	15.7437	-0.471675	0.192861	2.44568	0.014458	0.111068
Clec18a	1.6059	-0.0538274	0.248154	0.216912	0.828277	NA	15.7442	-0.129486	0.194056	0.66726	0.504606	0.761195
Tmem202	12.788	0.415992	0.275845	-1.50806	0.131538	0.391014	15.7473	0.466381	0.18965	-2.45916	0.0139262	0.108175
D830013O20Rik	4.53466	-0.269305	0.295179	0.912347	0.361586	NA	15.7526	-0.0307352	0.191151	0.16079	0.872258	0.953962
Etnk2	3.42429	-0.0587182	0.293614	0.199984	0.841493	NA	15.7688	-0.154842	0.193058	0.802047	0.422526	0.701774
Gm15992	16.8729	0.0932913	0.298836	-0.312182	0.754902	0.878206	15.7741	0.051979	0.184712	-0.281405	0.778399	0.909865
Hist2h2ab	5.61445	0.54068	0.299842	-1.80321	0.0713549	0.309722	15.7792	0.217768	0.193242	-1.12692	0.259778	0.562581
Iqsec3	8.91871	0.251106	0.297228	-0.844827	0.398207	0.643731	15.7849	0.488002	0.191992	-2.54179	0.0110286	0.0936248
Rsph10b2	5.67745	0.449023	0.299092	-1.50129	0.133281	0.392985	15.7922	0.157996	0.191499	-0.825045	0.409346	0.693535
Cst6	1.80061	-0.00357926	0.244371	0.0146468	0.988314	NA	15.8021	-0.148597	0.191215	0.77712	0.437088	0.713313
Accn3	1.64034	0.317597	0.248786	-1.27658	0.201749	NA	15.8144	0.129353	0.190226	-0.679998	0.496505	0.757052
Gm9967	8.90822	0.18156	0.295964	-0.613453	0.539577	0.743937	15.8198	0.30648	0.193331	-1.58526	0.112906	0.375732
1700020L24Rik	0.314313	0.0178081	0.139004	-0.128112	0.89806	NA	15.8472	-0.184343	0.19379	0.951252	0.341476	0.638861
Alox15	6.09433	-0.719762	0.283681	2.53723	0.0111735	0.143944	15.8552	0.0922323	0.167533	-0.550533	NA	NA
Ptger2	3.70127	-0.159181	0.284192	0.560118	0.575399	NA	15.8691	-0.248577	0.192146	1.29369	0.195772	0.49199
Zcwpw2	10.144	0.124352	0.282207	-0.440642	0.659472	0.822236	15.871	0.0489471	0.192656	-0.254064	0.799446	0.920806
2610028H24Rik	3.54659	0.141665	0.295695	-0.479093	0.631873	NA	83.2875	-0.809511	0.169936	4.76362	1.9e-06	8.12e-05
Nlgn3	12.4214	0.32659	0.277935	-1.17506	0.239971	0.506606	15.8801	0.20936	0.191595	-1.09272	0.274518	0.576566
Ccdc78	3.31286	0.238005	0.290671	-0.818813	0.412893	NA	15.8873	0.136568	0.193927	-0.704222	0.481294	0.747106
Gm15690	7.93673	0.80108	0.299846	-2.67163	0.00754832	0.118253	15.8903	0.00591986	0.193986	-0.030517	0.975655	0.992024
Ccr9	14.6648	0.0580336	0.29665	-0.19563	0.8449	0.926322	15.9305	0.196513	0.19245	-1.02111	0.307202	0.610029
Fbxo36	6.89242	-0.0325314	0.295463	0.110103	0.912327	0.960062	15.9327	0.152437	0.188784	-0.80747	0.419396	0.699156
Cmtm8	9.88339	-0.550871	0.299032	1.84218	0.0654484	0.299917	15.9504	-0.0110567	0.19378	0.0570581	0.954499	0.984531
Gm16016	13.5279	0.128912	0.290972	-0.443039	0.657738	0.821309	15.9505	0.137253	0.193481	-0.709387	0.478084	0.745031
Fbxo31	100.973	0.28997	0.21967	-1.32003	0.186826	0.455183	1526.23	-0.391708	0.0937675	4.17744	2.95e-05	0.000882809
Gm11209	4.23019	0.185174	0.291645	-0.634929	0.525475	NA	15.9665	0.126779	0.190946	-0.663953	0.50672	0.762967
Cerkl	7.90255	-0.364825	0.298044	1.22407	0.220927	0.488959	15.9689	-0.0637511	0.19397	0.328664	0.74241	0.892762
Dnahc2	1.91343	0.447059	0.262016	-1.70623	0.0879656	NA	15.9764	0.058066	0.192349	-0.301878	0.762745	0.90289
Cdsn	0.772546	0.0520313	0.205393	-0.253325	0.800017	NA	15.9873	0.123205	0.194051	-0.634909	0.525488	0.775162
Egfl8	0.953707	0.0406001	0.222405	-0.18255	0.855151	NA	15.992	0.268551	0.193877	-1.38516	0.166002	0.454091
Iqub	30.6866	-0.517767	0.234831	2.20485	0.0274646	0.212569	15.9979	-0.000743614	0.190825	0.00389683	0.996891	0.998918
Gm5567	17.2461	-0.306585	0.278793	1.09968	0.271469	0.534989	16.0038	-0.366801	0.193336	1.89722	0.0577991	0.260386
Calml4	8.60289	-0.121526	0.293462	0.41411	0.678793	0.833684	16.0153	-0.0565893	0.191633	0.295301	0.767764	0.905218
Fam55b	35.457	-0.692911	0.252124	2.7483	0.00599054	0.107271	16.0476	-0.241909	0.194044	1.24667	0.21252	0.510636
Klrg2	4.54353	0.0641556	0.286754	-0.223731	0.822967	NA	16.0479	0.011747	0.193003	-0.0608645	0.951467	0.984038
Uchl4	22.9979	0.0866721	0.266493	-0.325232	0.745005	0.872923	16.0619	0.200197	0.190555	-1.0506	0.293442	0.595999
Gm17080	4.16	0.582525	0.294765	-1.97624	0.0481281	NA	16.0637	0.173062	0.192791	-0.897664	0.369365	0.662855
Gm4759	31.3372	-0.618295	0.256798	2.40771	0.016053	0.169301	16.0709	-0.0702997	0.193686	0.362958	0.716636	0.881694
Gm4876	19.7744	-0.18703	0.247673	0.755147	0.450161	0.681134	16.0817	0.335163	0.192731	-1.73902	0.0820317	0.31644
Reep6	0.967026	0.0472805	0.203364	-0.232492	0.816156	NA	16.0949	0.269917	0.194051	-1.39096	0.164238	0.451934
Padi3	0.356652	-0.0865541	0.1428	0.60612	0.544435	NA	16.1211	0.0763729	0.187528	-0.407262	0.683816	0.866038
1700019N12Rik	1.92733	0.324242	0.269924	-1.20123	0.22966	NA	16.1389	0.103001	0.192716	-0.53447	0.593017	0.819707
Capns1	420.504	0.596631	0.231697	-2.57505	0.0100225	0.138027	3789.66	-0.185645	0.0609455	3.04609	0.00231842	0.030923
Gm16125	23.1404	-0.0640382	0.274842	0.233	0.815761	0.912	16.1633	0.445591	0.190154	-2.34331	0.0191134	0.133409
Gpr35	4.37643	-0.526383	0.299687	1.75645	0.0790124	NA	16.1802	-0.299991	0.193952	1.54673	0.121929	0.391115
Pla2g2f	4.38969	0.234119	0.297371	-0.787297	0.431108	NA	93.6246	-0.466255	0.158577	2.94025	0.00327951	0.040399
Cd4	4.82007	-0.100392	0.296079	0.339072	0.734555	NA	16.203	0.158473	0.193998	-0.816879	0.413997	0.695836
2610027K06Rik	4.71479	0.130528	0.299513	-0.435803	0.66298	NA	16.2296	-0.0899572	0.188009	0.478473	0.632314	0.840663
1700058P15Rik	14.9859	0.151429	0.298778	-0.506828	0.612275	0.793	16.233	0.30166	0.19377	-1.55679	0.11952	0.386883
Kcnd1	2.16713	-0.0587664	0.251884	0.233307	0.815523	NA	16.2391	0.143874	0.19319	-0.744731	0.456434	0.72892
H2-Ea-ps	3.8235	-0.188447	0.294798	0.639243	0.522665	NA	16.2484	-0.00296123	0.189377	0.0156367	0.987524	0.995257
Traf3ip3	7.27186	-0.247461	0.299784	0.825463	0.409109	0.651966	16.2502	0.138442	0.192267	-0.72005	0.471494	0.741113
Itgb1bp3	174.056	0.179803	0.239748	-0.749965	0.453276	0.683672	1327.81	-0.604185	0.159397	3.79044	0.00015038	0.00353869
Foxp3	2.33804	0.164165	0.259056	-0.633705	0.526273	NA	16.2786	0.384411	0.192545	-1.99647	0.0458826	0.229857
Gm9843	0.809411	-0.136015	0.19788	0.687357	0.491858	NA	16.283	-0.32094	0.191897	1.67246	0.094433	0.342003
Rpl19-ps11	2.38511	0.135058	0.268238	-0.503502	0.614612	NA	16.2973	0.17305	0.190928	-0.906359	0.364746	0.658416
Pdzd9	20.4595	-0.216396	0.25897	0.835605	0.403377	0.647605	16.3029	0.401807	0.191256	-2.10089	0.0356505	0.198272
Rorb	16.9236	-0.0616751	0.260535	0.236725	0.81287	0.910508	16.3076	0.0176521	0.194032	-0.0909749	0.927513	0.977497
Amhr2	1.22627	0.109042	0.242407	-0.44983	0.652833	NA	16.3085	0.0944538	0.192638	-0.490318	0.623909	0.837656
4930563E22Rik	17.5356	0.142455	0.28983	-0.491511	0.623065	0.799937	16.3363	0.16687	0.193818	-0.860962	0.389259	0.678549
Gm1305	8.46584	0.18752	0.292301	-0.641529	0.521179	0.73139	16.3433	-0.275314	0.190712	1.44361	0.148848	0.4312
Gpr88	22.9973	-0.473655	0.272258	1.73973	0.0819071	0.325526	16.3524	-0.274052	0.191002	1.43482	0.151339	0.434391
Hmgcll1	29.2341	-0.602392	0.289748	2.07902	0.0376152	0.238333	16.3717	0.165875	0.193898	-0.855475	0.392288	0.681157
Gm216	3.14394	-0.102154	0.291402	0.350561	0.725917	NA	16.3758	-0.0353373	0.192599	0.183476	0.854425	0.946361
Ctnnbl1	48.4622	0.456574	0.229983	-1.98525	0.0471166	0.263114	508.4	-0.232709	0.0752888	3.09089	0.00199557	0.0275554
Oas1a	1.25101	-0.0565262	0.213679	0.264539	0.791365	NA	16.3854	0.0678695	0.192763	-0.352087	0.724773	0.88564
Batf2	1.7746	0.255591	0.249583	-1.02407	0.305803	NA	16.3857	0.351237	0.19247	-1.82489	0.0680178	0.284778
Gm13594	9.89612	-0.0840506	0.288882	0.290951	0.771089	0.888202	16.4074	0.0684265	0.191876	-0.356618	0.721378	0.884521
Rgs14	0.60244	-0.0400865	0.191535	0.209291	0.834221	NA	16.4095	0.0176451	0.18855	-0.0935834	0.92544	0.97718
Gm11744	1.12179	-0.00566888	0.190799	0.0297112	0.976297	NA	16.4149	0.0427304	0.192115	-0.222422	0.823986	0.933862
C230035I16Rik	12.2957	-0.0359781	0.286821	0.125438	0.900177	0.954896	16.4252	-0.198409	0.18958	1.04657	0.295298	0.598115
Fosb	19.4628	-1.00041	0.298652	3.34974	0.000808867	0.0341225	14.7204	0.106177	0.194017	-0.547255	0.584203	0.814412
Lrrc36	6.116	0.264351	0.299573	-0.882425	0.377547	0.627621	16.4307	0.240141	0.19029	-1.26198	0.206957	0.505218
Uba52	1.07805	0.307163	0.218194	-1.40775	0.159205	NA	16.4526	0.143956	0.193796	-0.742824	0.457588	0.729861
Efcab5	12.0107	-0.570729	0.282414	2.0209	0.0432906	0.25395	16.4573	0.0103299	0.190813	-0.0541363	0.956827	0.984798
Cdc6	8.31998	-0.188478	0.299786	0.628709	0.529539	0.737481	16.4579	-0.026449	0.189937	0.139251	0.889252	0.961278
Kcnk7	1.947	0.240231	0.264117	-0.909565	0.363052	NA	16.4642	0.150746	0.189134	-0.797032	0.425432	0.704456
Tram1l1	11.0308	-0.562321	0.292099	1.9251	0.0542166	0.279795	16.4706	-0.150417	0.190884	0.787998	0.430698	0.7087
Nr1i3	3.46666	0.397298	0.293506	-1.35363	0.175856	NA	16.4796	-0.0106314	0.191884	0.0554055	0.955815	0.984635
Drd1a	11.5944	-0.840837	0.287224	2.92746	0.00341746	0.0814983	16.4866	-0.517402	0.193882	2.66865	0.00761574	0.0732877
Ret	27.9366	0.223116	0.275562	-0.809674	0.418128	0.65881	16.5167	-0.111542	0.19143	0.582679	0.560109	0.798542
Aldoc	2.22448	0.251733	0.281071	-0.895622	0.370455	NA	16.5223	-0.0764666	0.190697	0.400984	0.688432	0.869093
Sgpp2	11.7449	0.0657476	0.286687	-0.229336	0.818608	0.913442	16.5333	0.0565481	0.193229	-0.292649	0.769791	0.906288
Gm17083	22.4802	-0.420337	0.258853	1.62384	0.10441	0.358521	16.5402	0.181128	0.193992	-0.933691	0.350463	0.647583
2310001K24Rik	2.53699	0.194047	0.276993	-0.700547	0.483586	NA	16.5498	-0.0581149	0.188282	0.308659	0.757581	0.899672
C78197	6.33287	0.190082	0.299082	-0.635551	0.525069	0.734511	16.5519	0.287524	0.189966	-1.51355	0.130139	0.402733
1700109H08Rik	23.242	-0.138882	0.273855	0.507137	0.612059	0.793	16.5579	0.288694	0.192771	-1.4976	0.134237	0.407812
Ghrl	4.52643	0.319563	0.297102	-1.0756	0.282106	NA	16.559	-0.0692578	0.191084	0.362447	0.717018	0.88194
Slc25a18	2.08513	-0.0265249	0.264304	0.100358	0.92006	NA	16.5713	0.0581873	0.193023	-0.301452	0.76307	0.90289
Gm17203	19.5801	0.244904	0.284005	-0.862323	0.38851	0.63656	16.5866	0.227565	0.194035	-1.17281	0.240874	0.543451
Rnf165	7.21954	-0.0115977	0.29521	0.0392862	0.968662	0.987802	16.6043	0.241605	0.193915	-1.24593	0.212789	0.510912
Zfp580	3.16419	0.482663	0.289229	-1.66879	0.095159	NA	16.6054	0.0213542	0.190062	-0.112354	0.910543	0.972338
Slc4a10	43.1287	-0.892766	0.275681	3.2384	0.00120203	0.0447426	11.7137	0.117407	0.193714	-0.606085	0.544458	0.787625
Adig	2.28582	-0.404493	0.23335	1.73342	0.0830217	NA	16.6272	-0.0345923	0.126224	0.274054	0.784043	0.912751
Gm12454	10.1627	0.565208	0.293572	-1.92527	0.054195	0.279795	16.6381	0.304929	0.188426	-1.6183	0.105598	0.362486
1700028K03Rik	28.0503	-0.0484917	0.268221	0.18079	0.856532	0.932384	16.6423	0.287134	0.193154	-1.48655	0.137133	0.412645
Cacna1e	5.34934	-0.471281	0.295727	1.59363	0.111018	0.366373	16.664	0.126327	0.194052	-0.650996	0.515049	0.767685
Gm16062	10.8202	-0.288119	0.294663	0.977792	0.328177	0.585094	16.6684	-0.2216	0.192303	1.15235	0.249178	0.550875
Aqp11	10.642	-0.322152	0.292108	1.10285	0.270092	0.533947	16.684	0.518144	0.190652	-2.71774	0.00657287	0.0663018
A730020M07Rik	16.7743	0.271397	0.276679	-0.980908	0.326638	0.583371	16.6856	0.219671	0.190543	-1.15287	0.248963	0.550719
Sfmbt2	35.8683	0.0354073	0.222216	-0.159337	0.873403	0.940297	16.6905	0.150416	0.190365	-0.790148	0.429442	0.707952
Lgi2	9.77121	0.034572	0.292162	-0.118332	0.905805	0.957308	16.7001	0.00305515	0.191464	-0.0159568	0.987269	0.995235
Ggn	0.880654	-0.0503013	0.213775	0.2353	0.813976	NA	16.7103	0.157377	0.191992	-0.819708	0.412383	0.69525
Esm1	50.185	0.48073	0.28495	-1.68707	0.0915906	0.339793	16.7103	0.031818	0.189715	-0.167714	0.866808	0.951271
Gm15270	11.363	0.397969	0.282396	-1.40926	0.158759	0.425757	16.7134	0.134533	0.190518	-0.706143	0.480099	0.746191
Rwdd2a	13.7848	-0.297183	0.271207	1.09578	0.273176	0.53604	16.7135	0.102082	0.190176	-0.536777	0.591422	0.81904
Bcas1	5.3198	-0.202371	0.299822	0.67497	0.499695	0.716791	16.7157	-0.123287	0.189805	0.649543	0.515987	0.768352
Tslp	26.0142	-0.656692	0.281439	2.33333	0.0196307	0.184941	16.7195	-0.106086	0.194061	0.546665	0.584609	0.81446
Gm12542	6.17982	-0.0439426	0.299234	0.146851	0.88325	0.945972	16.7218	-0.119869	0.192439	0.622894	0.533354	0.780658
4921517L17Rik	10.0427	0.0635707	0.282597	-0.224952	0.822016	0.91556	16.7412	-0.0389759	0.187933	0.207392	0.835704	0.938975
Nkapl	21.3076	-0.341273	0.258402	1.32071	0.1866	0.455183	16.7606	-0.237764	0.189215	1.25658	0.208907	0.506959
Igf2as	3.34826	-0.515874	0.292703	1.76245	0.0779932	NA	16.7777	-0.340447	0.192721	1.76653	0.077307	0.306737
Hdx	32.1191	-0.529097	0.264407	2.00107	0.0453849	0.259032	16.7795	-0.25029	0.189213	1.32279	0.185904	0.479547
Zbtb32	1.2946	0.114697	0.227492	-0.504181	0.614134	NA	16.793	-0.0921669	0.193771	0.475649	0.634324	0.841667
Gm15429	4.89939	0.0441298	0.285392	-0.154629	0.877114	NA	16.8014	-0.0279197	0.190052	0.146906	0.883207	0.959272
Gm12312	7.45088	0.288514	0.296007	-0.974685	0.329717	0.585921	16.8128	0.00471551	0.190471	-0.0247571	0.980249	0.993513
Ppfia3	0.947538	0.213962	0.217019	-0.985911	0.324177	NA	16.8416	-0.237715	0.193974	1.2255	0.220387	0.520049
Cd40	7.22329	0.0898252	0.299378	-0.300039	0.764147	0.88409	16.8602	-0.0744184	0.192757	0.386074	0.699442	0.873845
3010026O09Rik	2.43409	0.279805	0.281886	-0.992619	0.320896	NA	16.8757	0.217458	0.188396	-1.15426	0.248395	0.550239
1700011I03Rik	24.2683	-0.0182124	0.270984	0.0672084	0.946416	0.978195	16.8956	-0.0645763	0.1932	0.334247	0.738194	0.891174
A330021E22Rik	24.9064	-0.247246	0.229181	1.07882	0.280667	0.543195	16.9014	-0.0484941	0.190739	0.254244	0.799307	0.920806
Susd5	10.5672	0.513887	0.283769	-1.81093	0.0701511	0.308036	16.9055	-0.181159	0.192834	0.939458	0.347496	0.644439
Elavl4	13.8974	0.239522	0.287207	-0.833972	0.404297	0.647953	16.9088	0.378218	0.191295	-1.97715	0.0480245	0.235906
E230001N04Rik	4.15477	0.127331	0.295749	-0.430536	0.666806	NA	16.9334	0.157098	0.192762	-0.814984	0.415081	0.696089
1700024P16Rik	20.6278	0.271819	0.288698	-0.941534	0.346431	0.601666	16.9453	0.520586	0.192881	-2.69901	0.0069547	0.068811
Pstpip1	14.5417	0.389417	0.276522	-1.40827	0.159052	0.426172	246.076	-0.260278	0.0909686	2.86118	0.00422062	0.048778
Des	1188.27	0.156073	0.238348	-0.654811	0.512589	0.725773	18683.1	-0.641743	0.103425	6.2049	5.47e-10	4.42e-08
Gm4787	17.0843	-0.0745081	0.25691	0.290017	0.771803	0.888603	16.9804	0.406672	0.192509	-2.11248	0.0346453	0.195265
RP23-127O4.4	10.264	0.0544925	0.295904	-0.184156	0.853891	0.930902	17.0114	0.142506	0.191847	-0.74281	0.457597	0.729861
Pcdhb2	9.52693	-0.400953	0.288999	1.38738	0.165325	0.43226	17.0148	0.0148916	0.188343	-0.0790662	0.93698	0.980075
Slc7a10	1.88513	0.230547	0.255361	-0.902828	0.366617	NA	17.018	0.38805	0.193059	-2.01001	0.0444303	0.226482
Syt17	3.82559	-0.15287	0.292321	0.522953	0.601007	NA	17.0228	-0.171083	0.191472	0.893516	0.371581	0.664962
Pask	8.48807	-0.000576969	0.299027	0.00192948	0.99846	0.998873	17.0275	-0.0497901	0.190425	0.261468	0.793732	0.917696
Nmnat2	7.6552	-0.224605	0.293937	0.764129	0.444791	0.677322	17.0513	-0.280841	0.19297	1.45536	0.14557	0.426543
Spats1	9.56649	-0.239866	0.283403	0.84638	0.397341	0.643259	17.0577	-0.27302	0.192141	1.42094	0.155334	0.439739
Rab37	2.73867	0.559533	0.271372	-2.06187	0.0392206	NA	17.0612	0.0445099	0.190112	-0.234124	0.814888	0.929321
Dgkg	6.08116	0.542109	0.299662	-1.80907	0.0704406	0.308329	17.0644	0.342897	0.191536	-1.79025	0.0734139	0.29761
Gm10735	15.8633	-0.124579	0.271882	0.45821	0.646802	0.813969	17.1095	0.154763	0.189905	-0.814949	0.415102	0.696089
Gm10277	5.79784	-0.185974	0.298922	0.622148	0.533844	0.740114	17.1112	0.132998	0.193091	-0.688787	0.490957	0.753103
Wfikkn1	0.165186	-0.0091905	0.109835	0.0836759	0.933314	NA	17.1131	0.160919	0.193779	-0.830424	0.406299	0.691195
Fam57b	1.8088	0.104707	0.263503	-0.397365	0.691098	NA	17.1256	0.0363977	0.190545	-0.191019	0.84851	0.94371
Syce2	16.5039	-0.421095	0.266266	1.58148	0.113768	0.369231	17.1273	-0.0504566	0.192364	0.262298	0.793092	0.917504
5031434C07Rik	30.197	0.165499	0.240464	-0.688247	0.491297	0.709923	17.1279	0.26514	0.193949	-1.36706	0.171607	0.461976
Agmat	1.76528	0.1442	0.250157	-0.576437	0.56432	NA	17.1392	-0.288992	0.19367	1.49219	0.13565	0.41039
Nrap	2176.64	0.305591	0.225351	-1.35607	0.175077	0.441435	12688.7	-0.320594	0.0974963	3.28827	0.00100806	0.0164127
4930594C11Rik	18.263	0.171742	0.258156	-0.665264	0.505882	0.721104	17.1535	0.302441	0.193656	-1.56174	0.118348	0.38518
4930562C15Rik	5.90328	0.432849	0.299766	-1.44395	0.148752	0.414022	17.1608	0.333831	0.193994	-1.72084	0.0852805	0.324304
Ano3	23.2028	-0.452229	0.253714	1.78244	0.0746777	0.315043	17.1639	-0.247041	0.189493	1.30369	0.192338	0.487695
Gm10612	1.09243	-0.0260035	0.229876	0.11312	0.909936	NA	17.1652	0.0762357	0.184684	-0.41279	0.67976	0.863382
Gm15513	10.2461	0.190893	0.299416	-0.637551	0.523766	0.733393	17.1671	0.294932	0.1912	-1.54253	0.122944	0.392722
Hist1h2bg	2.04942	0.240966	0.263071	-0.915975	0.35968	NA	17.1745	-0.111062	0.194015	0.572438	0.567025	0.801964
Lst1	1.50729	0.106529	0.24084	-0.442321	0.658257	NA	17.2153	0.162138	0.19339	-0.838398	0.401807	0.687783
Odf3b	0.504392	0.0196935	0.176739	-0.111427	0.911278	NA	17.2175	0.0119551	0.188344	-0.0634746	0.949389	0.983363
Mospd3	0.724513	0.0288375	0.190092	-0.151703	0.879421	NA	17.2227	-0.00325224	0.191099	0.0170186	0.986422	0.995153
Tgm1	2.19668	-0.216401	0.272226	0.794933	0.426653	NA	17.2332	-0.0963833	0.190174	0.506818	0.612283	0.831973
Gm15601	12.4438	-0.516228	0.294503	1.75288	0.0796228	0.321777	17.2397	0.292515	0.194061	-1.50734	0.131725	0.404675
Gm14276	1.18767	0.117564	0.231349	-0.508169	0.611335	NA	17.2436	-0.0609291	0.192172	0.317054	0.751202	0.8974
Npas3	16.6457	-0.817169	0.286232	2.85492	0.00430471	0.0915947	17.2478	-0.137764	0.192082	0.717214	0.473242	0.742409
Chek1	31.2679	0.0904917	0.275737	-0.328181	0.742775	0.87159	17.2508	0.157166	0.19229	-0.81734	0.413734	0.695799
Plcxd3	19.4366	-0.219482	0.268945	0.816087	0.41445	0.655927	17.259	-0.0667164	0.187882	0.355098	0.722516	0.884877
Cyp21a2-ps	0.981033	0.106675	0.207736	-0.513511	0.607594	NA	17.2723	-0.123395	0.193907	0.636361	0.524541	0.774589
Avpr1a	13.6132	-0.352297	0.279533	1.26031	0.207559	0.476058	17.2772	0.059509	0.190676	-0.312095	0.754968	0.898788
Acsbg1	3.39725	0.541464	0.291893	-1.85501	0.0635951	NA	17.2992	-0.159728	0.191554	0.833854	0.404363	0.689915
Zfp239	14.7076	0.047638	0.283607	-0.167972	0.866605	0.936602	17.3099	0.000486552	0.191729	-0.00253771	0.997975	0.999284
Tgtp2	20.3109	0.23009	0.299513	-0.768214	0.44236	0.675757	17.3158	0.280109	0.19405	-1.44349	0.148884	0.4312
Hist2h3c2	13.5328	-0.182782	0.282149	0.64782	0.517101	0.728695	17.3516	-0.327483	0.192817	1.69841	0.0894305	0.331581
Kif15	23.271	0.1605	0.279808	-0.573608	0.566233	0.763279	17.369	0.0835039	0.193715	-0.431067	0.66642	0.856409
Tmem82	2.70232	-0.150624	0.272293	0.553167	0.580149	NA	17.3789	-0.288949	0.193971	1.48965	0.136316	0.411425
Gpr111	7.37547	0.0496635	0.297951	-0.166683	0.867619	0.937093	17.3808	0.241083	0.190589	-1.26494	0.205892	0.503549
Ccdc65	2.93081	0.585146	0.291689	-2.00606	0.0448496	NA	17.3824	-0.107294	0.188989	0.567725	0.570222	0.804304
Gm17216	33.7849	-0.112542	0.274087	0.410608	0.68136	0.834748	17.3844	0.221495	0.193896	-1.14234	0.253314	0.555276
Snord104	0.922377	-0.180152	0.192663	0.93506	0.349758	NA	17.3894	0.169078	0.193727	-0.872767	0.38279	0.673499
Itk	6.57953	-0.126013	0.298759	0.421787	0.67318	0.830913	17.3896	0.165587	0.191385	-0.865204	0.386927	0.676733
1700003F17Rik	16.8659	-0.344819	0.273649	1.26008	0.207641	0.476058	17.4125	-0.215344	0.18899	1.13945	0.254518	0.556625
Gm20457	9.41039	-0.087658	0.293228	0.298942	0.764984	0.88446	17.4327	-0.166832	0.188519	0.884958	0.376179	0.668316
1700095B22Rik	1.57548	0.16403	0.243554	-0.673486	0.500638	NA	17.4457	0.0223938	0.191245	-0.117095	0.906785	0.970135
Gm9905	29.1412	-0.40623	0.250302	1.62296	0.104598	0.358712	17.4721	-0.180695	0.190892	0.946582	0.343852	0.640727
Ptpn7	6.18031	-0.28727	0.29933	0.95971	0.337201	0.592854	17.4817	-0.116239	0.186467	0.623375	0.533038	0.780494
Pcdhb13	12.9965	0.0473878	0.284173	-0.166757	0.867561	0.937093	17.4825	0.276327	0.192099	-1.43846	0.150303	0.433182
4930511M06Rik	27.5242	-0.314253	0.264044	1.19015	0.233986	0.501351	17.4837	0.256421	0.193196	-1.32725	0.184425	0.477622
Gna15	2.0032	-0.0360669	0.276173	0.130595	0.896095	NA	17.5293	0.0876315	0.193939	-0.451851	0.651376	0.850108
Gm12860	3.91488	-0.0668955	0.295676	0.226246	0.82101	NA	17.5384	0.145271	0.191883	-0.75708	0.449002	0.723252
Hist1h4a	0.205336	-0.00933269	0.11065	0.0843442	0.932783	NA	17.5717	-0.163948	0.19337	0.847847	0.396523	0.684028
Tns4	5.3913	-0.327365	0.298611	1.09629	0.272952	0.535741	17.5881	-0.0672406	0.192012	0.35019	0.726196	0.886201
Slc27a6	5.04681	-0.316049	0.299721	1.05448	0.291664	NA	17.5972	0.212945	0.190555	-1.1175	0.263783	0.56606
Lect1	1.46149	-0.128739	0.225769	0.570225	0.568525	NA	18.6857	0.692227	0.191279	-3.61894	0.000295815	0.00615196
Mns1	6.13276	-0.0137863	0.297615	0.0463226	0.963053	0.984635	17.6223	-0.109289	0.190064	0.57501	0.565284	0.801209
A030009H04Rik	38.0622	-0.213905	0.264694	0.808122	0.419021	0.659479	17.6363	0.176726	0.189384	-0.933161	0.350737	0.647618
Eya1	66.1969	-1.10569	0.210152	5.26139	1.43e-07	3.02e-05	284.245	0.0802913	0.0870581	-0.922273	0.356386	0.652606
Gm12248	2.95232	0.0164802	0.284009	-0.058027	0.953727	NA	17.676	0.00880533	0.194062	-0.0453737	0.963809	0.987752
7SK	16.7209	0.461054	0.293092	-1.57307	0.115703	0.371725	17.6822	0.49403	0.192604	-2.56501	0.0103172	0.0900882
Tmem41a	52.3246	0.217546	0.267329	-0.813777	0.415773	0.656966	186.328	-0.399933	0.111275	3.59409	0.000325529	0.00666418
Gm20476	3.05953	-0.220271	0.28939	0.761157	0.446563	NA	17.7095	0.00504607	0.19345	-0.0260846	0.97919	0.992842
Gm13315	4.83416	0.379002	0.297083	-1.27575	0.202045	NA	17.7129	0.0145692	0.192739	-0.0755905	0.939745	0.980328
Gm6768	5.76672	-0.412454	0.29954	1.37696	0.168526	0.435266	17.7368	-0.0911808	0.193391	0.471484	0.637295	0.843034
1700007J10Rik	7.07363	-0.113674	0.299496	0.379552	0.704278	0.848234	17.7696	0.0959599	0.192526	-0.498426	0.618184	0.834666
4932702P03Rik	7.86806	-0.171083	0.29959	0.571058	0.567961	0.764188	17.7973	0.0757426	0.194059	-0.390308	0.696309	0.872393
Dlgap1	88.4156	0.582449	0.228796	-2.54571	0.0109055	0.142485	17.8362	0.322205	0.193791	-1.66264	0.0963846	0.345322
Ptpn22	10.2261	-0.104946	0.285868	0.367114	0.713534	0.853239	17.8901	-0.124719	0.187847	0.663939	0.50673	0.762967
E2f7	7.39727	0.40569	0.298445	-1.35935	0.174037	0.44048	17.8989	0.212697	0.192547	-1.10465	0.26931	0.570897
1700119I11Rik	30.7552	0.41693	0.295948	-1.4088	0.158895	0.426043	17.9051	0.111361	0.175269	-0.635372	0.525186	0.775016
Insc	4.99018	-0.183976	0.297342	0.618734	0.536091	NA	17.9078	-0.113412	0.192984	0.587674	0.556751	0.796161
Gm11766	4.50458	0.0562254	0.289903	-0.193946	0.846218	NA	17.9538	0.269672	0.194055	-1.38966	0.164631	0.452283
Gm6685	1.00109	0.132685	0.192553	-0.689082	0.490772	NA	17.9551	0.261561	0.192657	-1.35765	0.174575	0.465371
Gm17334	4.48501	0.764527	0.297888	-2.56649	0.0102732	NA	17.9659	0.262477	0.190206	-1.37997	0.167597	0.456261
1700019L03Rik	1.53909	0.343859	0.25938	-1.3257	0.18494	NA	17.9704	-0.197565	0.189156	1.04445	0.296275	0.599462
Gm15953	1.27201	0.0374129	0.23497	-0.159224	0.873492	NA	17.9798	0.215089	0.192104	-1.11965	0.262863	0.565237
Cited1	3.08587	-0.0386697	0.285112	0.13563	0.892114	NA	17.985	-0.298983	0.193769	1.54298	0.122835	0.392536
Tmem88b	11.4868	0.0112727	0.295418	-0.0381586	0.969561	0.987931	17.9899	-0.0302891	0.193203	0.156773	0.875423	0.954976
Rras	42.2865	0.290236	0.265835	-1.09179	0.274927	0.538024	340.058	-0.298847	0.0924376	3.23296	0.00122515	0.0190534
Hepacam2	9.76337	-0.440298	0.296205	1.48647	0.137156	0.398437	18.0143	-0.251135	0.191237	1.31322	0.18911	0.484173
Gm3896	11.9278	-0.0351463	0.293756	0.119645	0.904765	0.956625	18.0218	0.544466	0.19396	-2.80711	0.0049988	0.0548911
Ngef	2.75038	-0.325009	0.286462	1.13456	0.256559	NA	18.0334	-0.339529	0.192184	1.76669	0.0772803	0.306711
AA414768	9.29702	0.0145936	0.288388	-0.0506039	0.959641	0.983001	18.0353	-0.121547	0.18899	0.643141	0.520133	0.771003
Nmb	7.65604	-0.0228301	0.298214	0.0765562	0.938977	0.974511	18.0428	-0.198364	0.192716	1.02931	0.303336	0.607069
A630033H20Rik	42.0192	-0.300467	0.276538	1.08653	0.277244	0.54038	18.0491	-0.188994	0.193293	0.977761	0.328192	0.628247
Gm15066	1.09706	0.00217099	0.192113	-0.0113006	0.990984	NA	18.0683	0.0381555	0.1915	-0.199245	0.842071	0.940967
Gm16279	11.3742	0.164896	0.286094	-0.576369	0.564366	0.762082	18.0776	0.172694	0.191241	-0.903017	0.366517	0.660076
5730480H06Rik	29.1466	0.0567379	0.269391	-0.210615	0.833188	0.92077	18.0965	0.379124	0.184989	-2.04944	0.0404187	0.214183
Ccdc68	45.5573	-0.0601253	0.2413	0.249173	0.803227	0.904042	18.0967	-0.0580394	0.188631	0.307687	0.75832	0.89985
Gm15721	3.54595	-0.221056	0.289415	0.763801	0.444986	NA	18.1034	-0.434063	0.193581	2.24228	0.0249432	0.159186
1700056N10Rik	14.81	0.48002	0.269033	-1.78424	0.074385	0.314721	18.1162	0.450409	0.191838	-2.34787	0.0188814	0.132495
Gm9786	0.533484	0.0746006	0.189616	-0.39343	0.694002	NA	18.1179	0.0176929	0.188946	-0.09364	0.925395	0.97718
C920021L13Rik	10.3734	0.254257	0.291169	-0.873231	0.382537	0.632168	18.1442	0.343409	0.191018	-1.79778	0.0722114	0.295381
Ccdc37	2.28921	0.281211	0.272432	-1.03223	0.301966	NA	18.1494	0.257735	0.192548	-1.33855	0.180718	0.472475
Klc3	0.447386	0.107953	0.163323	-0.660981	0.508625	NA	18.1497	0.124406	0.18799	-0.661771	0.508118	0.764153
Ccdc148	31.4439	-0.660095	0.263524	2.50488	0.0122494	0.150406	18.2108	-0.26975	0.186178	1.44888	0.14737	0.428857
Pabpc4l	35.7018	-0.0372565	0.264651	0.140776	0.888047	0.948637	18.2245	-0.157015	0.188651	0.832306	0.405236	0.690942
Gm11816	33.2329	-0.0427823	0.253491	0.168773	0.865975	0.93643	18.2839	-0.034147	0.194061	0.175961	0.860325	0.948977
2810442I21Rik	20.4626	0.105163	0.277957	-0.378341	0.705177	0.848545	18.2878	0.170748	0.191564	-0.891338	0.372748	0.665664
Cd80	10.6435	0.0181351	0.292547	-0.0619903	0.950571	0.979497	18.289	-0.0594906	0.1939	0.306811	0.758987	0.900151
Haus5	5.24285	0.274169	0.299858	-0.914331	0.360543	0.613724	18.2914	-0.15466	0.18898	0.818391	0.413134	0.695402
Necab3	2.74856	0.0502468	0.289046	-0.173836	0.861994	NA	18.295	-0.188132	0.190258	0.988827	0.322748	0.624794
2210411K11Rik	5.37122	-0.366071	0.299815	1.22099	0.22209	0.489559	18.2999	-0.332052	0.187864	1.76752	0.0771414	0.306448
RP24-201C14.10	13.8803	-0.0301914	0.286856	0.105249	0.916178	0.961984	18.3016	0.0579009	0.19362	-0.299044	0.764907	0.903695
Mir1a-1	1.23543	0.304786	0.213378	-1.42839	0.15318	NA	18.3128	-0.0148013	0.141036	0.104947	0.916418	0.973805
Ccl2	32.8114	-0.712413	0.286126	2.48986	0.0127794	0.152899	18.3186	-0.508044	0.190754	2.66334	0.00773683	0.0742857
Sult5a1	6.83843	0.792121	0.299843	-2.64179	0.00824694	0.123902	18.3402	0.025654	0.194059	-0.132197	0.894829	0.964274
Zscan30	6.69946	0.280591	0.298936	-0.938632	0.34792	0.603243	18.356	0.237423	0.188858	-1.25715	0.208699	0.506954
H2-Q10	2.31486	0.194937	0.284682	-0.684755	0.493498	NA	18.3921	-0.0489948	0.19403	0.252511	0.800646	0.921299
6330403K07Rik	10.1505	0.325184	0.295896	-1.09898	0.271776	0.535192	18.4162	0.173645	0.188383	-0.921764	0.356652	0.652654
Palm3	5.81313	0.51879	0.299822	-1.73033	0.0835718	0.327414	18.4165	0.477205	0.185148	-2.57743	0.00995387	0.0879275
Prom1	36.7247	0.133959	0.221448	-0.604922	0.545231	0.748309	18.4229	0.0394069	0.193768	-0.203372	0.838844	0.940113
Depdc7	30.4319	-0.242523	0.262659	0.92334	0.35583	0.61027	18.4268	-0.289205	0.191774	1.50805	0.131541	0.404529
Gm10309	8.27781	0.104901	0.299829	-0.34987	0.726436	0.861097	18.4274	0.52032	0.194039	-2.68152	0.0073288	0.0714266
Ccdc99	13.765	0.677804	0.283239	-2.39305	0.016709	0.17188	18.4325	0.153118	0.190642	-0.803167	0.421878	0.701232
Slc22a18	0.989012	0.15617	0.19621	-0.795931	0.426072	NA	18.4515	-0.173607	0.192732	0.900769	0.367711	0.661141
Fbxw15	30.5419	-0.216767	0.250114	0.866672	0.386122	0.634822	18.4553	-0.102929	0.191727	0.536853	0.591369	0.81904
Gm12092	6.79585	-0.47828	0.297962	1.60517	0.108457	0.36316	18.475	-0.518439	0.19179	2.70316	0.00686841	0.0682462
Crym	13.5133	-0.409485	0.280167	1.46157	0.143858	0.407732	18.4779	-0.115076	0.191493	0.600938	0.547881	0.789979
Zcwpw1	14.5285	0.0257433	0.278992	-0.0922725	0.926482	0.967845	18.5321	-0.0184908	0.189918	0.097362	0.922439	0.976239
Psenen	1.31091	0.222013	0.20507	-1.08262	0.278976	NA	18.5695	0.129573	0.191234	-0.677563	0.498049	0.757978
Rps16	4.64752	-0.173649	0.299017	0.580732	0.561421	NA	18.5745	0.0196187	0.188842	-0.103889	0.917257	0.974291
Gm16052	17.7807	-0.0218051	0.260048	0.0838502	0.933176	0.971629	18.5863	0.287746	0.193131	-1.4899	0.136251	0.411394
Gm11423	12.6282	0.371161	0.271465	-1.36725	0.171547	0.438126	18.588	0.0938062	0.185256	-0.506361	0.612603	0.832053
Gm17056	17.0429	0.557785	0.265119	-2.1039	0.0353871	0.231576	18.592	0.203112	0.193952	-1.04723	0.294995	0.597978
4930555I21Rik	3.18552	0.444062	0.280887	-1.58093	0.113895	NA	18.606	0.103416	0.191763	-0.53929	0.589687	0.81803
Pkd1l3	7.57197	0.188183	0.29488	-0.63817	0.523363	0.73304	18.615	0.264047	0.189676	-1.39209	0.163894	0.451472
4632434I11Rik	38.2566	0.150186	0.263339	-0.570314	0.568465	0.764262	18.6302	-0.0803741	0.186976	0.429864	0.667294	0.856858
Rad51	17.8138	-0.148744	0.268034	0.554946	0.578931	0.770921	18.6405	0.258299	0.189774	-1.36108	0.173487	0.463985
Fam131c	0.974951	-0.128187	0.20925	0.612602	0.54014	NA	18.6432	0.0293986	0.188595	-0.155882	0.876126	0.955046
Rai2	322.026	-0.148382	0.230538	0.643637	0.519811	0.730456	773.66	0.581916	0.0815178	-7.13852	9.43e-13	1.1e-10
Timm8a1	62.8712	-0.190785	0.18994	1.00445	0.31516	0.571997	18.6932	-0.151976	0.192759	0.788424	0.430449	0.708563
Gm15674	79.5371	-0.307605	0.247413	1.24329	0.213762	0.481474	18.6969	0.0286201	0.193821	-0.147662	0.882609	0.95876
Gm16380	1.79108	-0.198188	0.266135	0.744692	0.456458	NA	18.7	-0.430232	0.190066	2.26359	0.0235995	0.153106
Vtcn1	14.8234	-0.14226	0.294973	0.482281	0.629606	0.803848	18.7417	-0.0928772	0.19406	0.4786	0.632224	0.840663
Trpc6	29.2802	-0.601147	0.27208	2.20944	0.0271437	0.211709	18.7683	-0.00463724	0.187976	0.0246694	0.980319	0.993513
F730043M19Rik	12.6038	0.0967601	0.280097	-0.345452	0.729755	0.863273	18.7776	0.397118	0.191933	-2.06905	0.0385418	0.208337
Rps6	9.88116	0.184782	0.288696	-0.640059	0.522134	0.732158	18.8168	0.218022	0.188367	-1.15743	0.247097	0.549056
Dyrk3	11.7769	0.363476	0.288404	-1.2603	0.207562	0.476058	18.818	0.205819	0.191472	-1.07493	0.282407	0.585523
Gm12925	18.3512	-0.374278	0.266408	1.4049	0.16005	0.427722	18.8197	0.322197	0.186481	-1.72777	0.0840287	0.32173
2210011C24Rik	8.91948	0.00832483	0.297746	-0.0279595	0.977694	0.991399	18.8225	-0.360364	0.193692	1.8605	0.0628143	0.273144
Hrk	7.61529	0.175374	0.299145	-0.58625	0.557707	0.757878	18.8513	0.282686	0.193876	-1.45807	0.14482	0.42549
Glyctk	5.42897	0.314365	0.299579	-1.04936	0.294014	0.553537	18.8794	0.20547	0.185024	-1.11051	0.266781	0.568794
Lgals12	19.5782	-0.826158	0.296847	2.78311	0.00538406	0.102164	18.8887	-0.0478085	0.173679	0.27527	0.783109	0.912323
Fancd2	7.39384	-0.0190933	0.297302	0.0642219	0.948794	0.978735	18.8946	0.160201	0.190198	-0.842285	0.399629	0.686349
Ribc1	3.94358	-0.209551	0.294852	0.7107	0.47727	NA	18.8949	0.0249481	0.1844	-0.135294	0.89238	0.96327
1810011H11Rik	2.0918	-0.0270075	0.276508	0.0976736	0.922191	NA	18.898	-0.307611	0.190728	1.61282	0.106783	0.364911
Kcnh1	15.3615	-0.160435	0.295356	0.543194	0.586996	0.776015	18.8994	-0.0773455	0.192308	0.402195	0.68754	0.868711
BC030499	11.2641	0.492023	0.289452	-1.69984	0.0891606	0.336437	18.9108	0.198451	0.191832	-1.03451	0.300899	0.604228
AI838599	19.264	-0.410535	0.270744	1.51632	0.129438	0.388205	18.9222	0.0990677	0.19157	-0.517134	0.605062	0.826791
Gm9855	0.603903	0.0878268	0.174486	-0.503347	0.614721	NA	18.9276	-0.11683	0.18756	0.622893	0.533355	0.780658
Ntrk2	12.8181	-0.387424	0.299533	1.29342	0.195864	0.465404	18.9401	-0.172416	0.193711	0.890067	0.37343	0.666163
Wasf1	13.8471	0.156375	0.297099	-0.52634	0.598652	0.784017	18.9439	0.177722	0.193227	-0.919759	0.357699	0.653051
Asphd2	0.989818	-0.0866832	0.224724	0.385732	0.699695	NA	18.959	-0.144955	0.19406	0.746963	0.455086	0.727985
A530098C11Rik	16.9986	0.477492	0.280449	-1.7026	0.0886434	0.336019	18.9652	0.0917231	0.186871	-0.490837	0.623542	0.837518
Adam4	22.0079	-0.044728	0.261749	0.170881	0.864317	0.93582	18.9706	0.465333	0.191394	-2.43128	0.0150455	0.113862
4930415O20Rik	7.00379	0.774957	0.299658	-2.58613	0.00970591	0.135636	19.0259	0.305282	0.188748	-1.61741	0.105791	0.362801
Adamtsl4	109.73	0.231681	0.208134	-1.11313	0.265651	0.530059	1228.91	-0.368907	0.101789	3.62422	0.000289833	0.00606347
Cdca2	11.6687	0.193397	0.279084	-0.692968	0.488329	0.708659	19.0613	0.210037	0.188939	-1.11167	0.266281	0.568672
Gm17705	7.59178	-0.0307104	0.298294	0.102954	0.918	0.962806	19.0657	0.242751	0.191588	-1.26705	0.205138	0.502788
A230056P14Rik	47.1548	-0.0359937	0.255364	0.14095	0.887909	0.948589	19.0701	0.140399	0.184535	-0.76083	0.446759	0.721654
Abca4	5.96716	-0.12985	0.299708	0.433254	0.66483	0.825733	19.0746	-0.153521	0.187148	0.820317	0.412035	0.695187
Syn1	8.9965	-0.28822	0.294882	0.977409	0.328367	0.585094	19.0786	0.0673125	0.194048	-0.346885	0.728678	0.88724
Pnmt	2.31364	-0.159336	0.228146	0.698395	0.48493	NA	19.1206	0.0614886	0.194047	-0.316875	0.751338	0.897435
Lilra6	9.99563	-0.302604	0.295874	1.02274	0.306429	0.563866	19.1245	-0.134682	0.190965	0.70527	0.480643	0.746808
Gm16575	7.45901	0.187101	0.298639	-0.626512	0.530979	0.738508	19.153	0.144606	0.194036	-0.74525	0.456121	0.728648
Gnmt	1.84146	0.14381	0.234104	-0.614297	0.539019	NA	19.1646	0.34814	0.186514	-1.86657	0.0619622	0.271602
Ccdc109b	6.4602	-0.26534	0.299856	0.884891	0.376216	0.626445	19.1663	-0.0814891	0.193959	0.420135	0.674387	0.86042
Cacnb1	13.5256	0.221385	0.268031	-0.825969	0.408822	0.651966	224.452	-0.381666	0.115444	3.30606	0.000946164	0.0157234
Snora23	45.2336	0.342582	0.281177	-1.21839	0.223077	0.490494	19.2174	0.220116	0.188288	-1.16904	0.242387	0.544342
Ptprn	1.45554	0.308779	0.236632	-1.30489	0.191929	NA	19.2381	0.417689	0.192369	-2.17129	0.0299094	0.178987
Gm13943	21.9278	-0.593346	0.268271	2.21174	0.0269843	0.211242	19.247	-0.170276	0.192632	0.883946	0.376725	0.6688
Gm15916	17.7795	-0.422126	0.295834	1.4269	0.153608	0.418939	19.2556	0.130956	0.192899	-0.678885	0.497211	0.757598
Accn2	17.1007	0.17708	0.274961	-0.644018	0.519564	0.730425	271.108	-0.474777	0.129088	3.67792	0.000235146	0.00513022
Gm15972	10.9453	0.217621	0.287143	-0.757883	0.448521	0.679977	19.2762	0.0841554	0.189521	-0.444042	0.657012	0.852648
4930432K21Rik	3.21643	0.486942	0.282109	-1.72608	0.0843334	NA	19.2811	0.29326	0.184206	-1.59203	0.111379	0.373266
Ly6k	5.44834	0.13834	0.293549	-0.471266	0.63745	0.808764	19.2889	0.0955345	0.189686	-0.503646	0.61451	0.832845
Esrp2	4.33941	0.386546	0.297893	-1.2976	0.194426	NA	19.2962	0.108465	0.184862	-0.586736	0.557381	0.796512
Stx19	28.4672	0.0599733	0.281048	-0.213391	0.831022	0.919786	19.302	0.140263	0.194058	-0.72279	0.469809	0.739289
Lef1	8.58882	-0.248565	0.294543	0.843902	0.398724	0.644006	19.303	0.335946	0.18697	-1.79679	0.0723691	0.295514
Tnfsf13	3.16287	0.0742392	0.29012	-0.255891	0.798035	NA	19.3536	-0.00690127	0.194001	0.0355734	0.971623	0.990843
Ly9	9.14935	-0.133863	0.297194	0.450423	0.652406	0.817487	19.3555	0.137601	0.189422	-0.726425	0.467578	0.737815
Cpn1	2.24696	-0.551776	0.273199	2.01969	0.0434157	NA	19.3772	-0.460252	0.19294	2.38547	0.0170574	0.124284
Gm15777	12.9048	-0.185343	0.28538	0.649462	0.51604	0.728197	19.3827	0.387209	0.193009	-2.00617	0.0448379	0.227572
AI836003	2.285	-0.247459	0.277438	0.891944	0.372423	NA	19.4	-0.066767	0.189448	0.35243	0.724516	0.885539
Fbn2	13.1812	-0.167109	0.282766	0.59098	0.554534	0.755889	89.8757	0.489046	0.158129	-3.0927	0.00198345	0.0274626
Snai3	1.93035	-0.0232457	0.273345	0.0850416	0.932228	NA	19.4148	0.234812	0.182175	-1.28894	0.197419	0.494016
Gm16124	24.0441	-0.4296	0.2535	1.69468	0.0901367	0.338069	19.4188	-0.377115	0.189451	1.99057	0.0465283	0.231572
Abhd15	10.6956	-0.11962	0.289666	0.41296	0.679636	0.834008	19.4327	-0.159392	0.193477	0.823828	0.410037	0.694014
Rgs17	28.8248	-0.508827	0.272627	1.86639	0.0619873	0.293365	19.4349	-0.0382564	0.190283	0.201049	0.84066	0.94014
1700047K16Rik	15.0068	0.324267	0.291754	-1.11144	0.266379	0.53028	19.4376	0.243299	0.191688	-1.26925	0.204353	0.501911
Snph	3.91203	-0.136357	0.286251	0.476353	0.633823	NA	19.462	-0.152663	0.19119	0.798487	0.424588	0.703745
Card14	1.86376	0.305847	0.263884	-1.15902	0.246448	NA	19.4671	0.515374	0.190587	-2.70415	0.00684802	0.0682184
Slc7a5	23.333	0.102728	0.261488	-0.392859	0.694424	0.842852	182.78	-0.790403	0.099998	7.90418	2.7e-15	3.85e-13
Rcn3	38.7206	0.233866	0.275695	-0.848276	0.396284	0.642478	1295.55	-0.340477	0.100616	3.38392	0.000714588	0.0125728
U1	15.3526	0.104672	0.281861	-0.371361	0.710369	0.851364	19.5505	0.115976	0.193657	-0.598874	0.549257	0.790888
5330438D12Rik	26.3974	-0.181018	0.271823	0.665941	0.505449	0.720859	19.5697	0.31644	0.192836	-1.64098	0.100802	0.352986
Maneal	9.25005	-0.118401	0.289661	0.408758	0.682717	0.835339	19.582	0.0808185	0.19081	-0.423554	0.671891	0.858858
2010107G12Rik	1.53103	-0.176745	0.251005	0.70415	0.481339	NA	19.6013	-0.399856	0.193956	2.06158	0.0392475	0.210648
Rpl36	0.240337	0.0309154	0.109835	-0.281473	0.778348	NA	19.6115	-0.138413	0.193754	0.714377	0.474994	0.743325
Gm11721	4.56217	0.0547154	0.296389	-0.184607	0.853538	NA	19.6458	0.0863934	0.190876	-0.452615	0.650826	0.849741
AI504432	41.5555	-0.567924	0.27339	2.07734	0.0377701	0.238899	19.6511	-0.250198	0.188209	1.32936	0.183729	0.476305
E130306D19Rik	6.4749	0.257819	0.297348	-0.867061	0.385909	0.634785	19.6528	0.22742	0.191641	-1.1867	0.235347	0.537561
Omg	25.1638	-0.0350098	0.268514	0.130383	0.896263	0.95337	19.6678	0.0986865	0.192804	-0.511849	0.608757	0.829537
Cftr	95.3835	-0.649174	0.280104	2.31762	0.02047	0.188765	19.6836	0.0821609	0.193048	-0.425598	0.670401	0.858275
BC022960	21.4345	0.163704	0.242064	-0.676286	0.498859	0.716168	19.6857	-0.00649527	0.193443	0.0335772	0.973214	0.991391
Gm10619	17.1992	0.0238483	0.281423	-0.0847418	0.932467	0.97124	19.7017	0.0961221	0.193104	-0.497773	0.618644	0.835139
AL772349.1	0.291331	-0.0464771	0.13699	0.339274	0.734403	NA	19.7049	0.190222	0.192491	-0.988216	0.323047	0.624812
Gm15610	0.948349	-0.112937	0.220202	0.512876	0.608038	NA	19.7221	-0.161609	0.191656	0.843224	0.399103	0.685927
Robo2	30.2949	0.0986918	0.26313	-0.375069	0.707609	0.849519	19.7397	0.0576766	0.19331	-0.298363	0.765426	0.903857
Rnf39	6.45223	0.0524701	0.299635	-0.175113	0.860991	0.933924	19.7658	-0.292138	0.187241	1.56023	0.118707	0.385449
4933413J09Rik	11.1721	0.0292315	0.298608	-0.0978923	0.922018	0.965239	19.7772	0.31786	0.193994	-1.6385	0.101317	0.353832
Amot	491.799	-0.781267	0.182817	4.27349	1.92e-05	0.00194492	508.618	0.101883	0.113963	-0.893997	0.371323	0.664896
BC025920	13.1577	0.417489	0.271289	-1.53891	0.123826	0.380551	19.8054	0.0916428	0.184684	-0.496215	0.619743	0.835736
Aqp5	0.282475	-0.0605159	0.121194	0.499333	0.617545	NA	19.8214	-0.333018	0.185404	1.79617	0.0724673	0.295694
Fcgrt	196.015	0.206767	0.189752	-1.08967	0.275859	0.538473	2258.27	-0.375256	0.0813072	4.61528	3.93e-06	0.000152163
Gabre	13.6601	0.0117362	0.295011	-0.0397821	0.968267	0.987802	19.8419	0.265193	0.188231	-1.40887	0.158874	0.445076
Sgol2	42.5017	-0.233145	0.252132	0.924695	0.355125	0.609563	19.8426	0.204723	0.188057	-1.08862	0.276321	0.57903
Fkbp1b	11.5886	0.167327	0.280651	-0.596209	0.551035	0.752818	19.8435	0.209962	0.187731	-1.11842	0.263387	0.565847
Prkcq	19.1444	-0.534745	0.251567	2.12566	0.0335316	0.226513	19.8538	-0.123652	0.189327	0.653111	0.513685	0.767312
Rhoh	8.46368	-0.249522	0.29298	0.851669	0.394398	0.64133	19.8602	-0.214588	0.193387	1.10963	0.267158	0.568964
6430550D23Rik	14.2961	0.422548	0.269552	-1.56759	0.116977	0.373172	19.8675	0.356319	0.192895	-1.84722	0.0647157	0.278046
Cenpn	10.3425	-0.134055	0.295972	0.452931	0.650598	0.816407	19.882	0.00499755	0.189969	-0.0263072	0.979012	0.992839
Zfp579	44.43	0.247866	0.251205	-0.986709	0.323785	0.58027	469.283	-0.3114	0.0866097	3.59543	0.000323852	0.00663875
Olfm2	0.454259	0.0265076	0.162151	-0.163475	0.870145	NA	19.9309	0.257105	0.187191	-1.37349	0.1696	0.458951
Eif3s6-ps2	35.7811	-0.108378	0.224138	0.483535	0.628716	0.803436	19.943	-0.0436399	0.19178	0.227552	0.819994	0.931919
Fam169a	49.8641	-0.321998	0.236	1.3644	0.172443	0.438733	19.9484	0.256589	0.186519	-1.37567	0.168923	0.458059
2810455O05Rik	18.1784	-0.00055285	0.271973	0.00203274	0.998378	0.998873	19.9548	0.0633849	0.184032	-0.344423	0.730528	0.888125
Rab11fip4	3.28775	0.222796	0.294326	-0.75697	0.449068	NA	19.9735	0.126488	0.185443	-0.682087	0.495184	0.756066
Shcbp1	31.3187	0.203692	0.239436	-0.850717	0.394926	0.641706	19.978	0.038282	0.190669	-0.200777	0.840873	0.94031
Gm16144	8.01343	0.0323795	0.299574	-0.108085	0.913928	0.960633	19.9824	0.218664	0.191604	-1.14123	0.253774	0.555886
Gm15425	34.9865	-0.0864348	0.288454	0.299648	0.764445	0.884258	19.9876	0.102695	0.186188	-0.551567	0.581245	0.812245
Bean1	4.85354	-0.100916	0.296988	0.339799	0.734008	NA	19.9982	-0.215709	0.193892	1.11252	0.265914	0.568478
Mkrn3	20.6201	-0.104986	0.284527	0.368986	0.712138	0.852689	19.9994	0.081099	0.183621	-0.441666	0.658731	0.853132
Gm16364	12.935	-0.167124	0.290119	0.576055	0.564578	0.762082	20.0012	0.178775	0.188866	-0.946571	0.343858	0.640727
Arhgap8	1.9706	0.103691	0.247951	-0.418193	0.675806	NA	20.0134	0.0242432	0.184007	-0.131751	0.895181	0.964385
Gm15711	2.54632	-0.164061	0.275895	0.594652	0.552076	NA	20.0639	0.315726	0.193399	-1.63251	0.102572	0.356406
Sumo2	44.7594	-0.0507145	0.254464	0.1993	0.842028	0.924617	20.0933	0.0480523	0.194026	-0.247659	0.804398	0.923294
Tspan9	282.031	0.36954	0.197103	-1.87486	0.0608119	0.292236	2797.54	-0.207361	0.0670089	3.09453	0.00197124	0.0273432
Ccdc120	3.65235	-0.00920607	0.294108	0.0313017	0.975029	NA	20.1191	-0.121999	0.187261	0.651494	0.514728	0.767443
Kif4	13.0884	0.0604366	0.285565	-0.211639	0.832389	0.920552	20.1231	-0.123729	0.18435	0.671164	0.502116	0.760321
Slc2a5	4.03887	0.103327	0.286724	-0.36037	0.71857	NA	20.1468	0.108448	0.192601	-0.563072	0.573386	0.806776
Gsg1	0.949612	0.064426	0.214293	-0.300645	0.763686	NA	20.1496	0.440626	0.18524	-2.37868	0.0173749	0.125877
Fignl1	27.7688	0.260527	0.236122	-1.10336	0.269872	0.533774	20.2035	0.0169044	0.188054	-0.0898909	0.928374	0.977567
Klra2	4.84959	-0.238631	0.292276	0.816459	0.414238	NA	20.2136	-0.449479	0.184194	2.44025	0.0146772	0.111963
Mob3b	13.2066	-0.473008	0.276727	1.70929	0.0873967	0.333938	20.2335	-0.244722	0.186852	1.30971	0.190294	0.486131
Moxd1	19.2749	-0.337351	0.25239	1.33663	0.181345	0.448051	20.2393	-0.167763	0.191549	0.875827	0.381124	0.671961
Isg15	3.65567	0.0331553	0.292467	-0.113364	0.909742	NA	20.2492	0.0682292	0.188804	-0.361376	0.717818	0.882651
Il20rb	10.9975	-0.256495	0.292982	0.875465	0.381321	0.631012	20.269	-0.111171	0.190972	0.582132	0.560478	0.798695
Zbtb8b	8.54075	-0.395786	0.297744	1.32928	0.183754	0.451644	20.2777	-0.242287	0.185983	1.30273	0.192666	0.487898
Gm13507	22.8992	0.0591255	0.271856	-0.217488	0.827828	0.918021	20.3	0.0644269	0.190652	-0.337929	0.735417	0.89043
Gm4875	1.67357	0.40925	0.254631	-1.60723	0.108005	NA	20.3458	-0.0853896	0.190871	0.447368	0.654609	0.851126
Sema4g	2.37701	0.416481	0.266118	-1.56502	0.117578	NA	20.3646	0.226322	0.194063	-1.16623	0.243522	0.545546
1700026J04Rik	17.5579	-0.0971332	0.287056	0.338377	0.735079	0.867202	20.3647	0.211809	0.191942	-1.1035	0.269809	0.57158
Gm6907	35.3485	0.0934886	0.242691	-0.385216	0.700077	0.845624	20.3729	0.235423	0.193501	-1.21665	0.223738	0.524068
Fam18a	4.23293	0.0293902	0.293952	-0.0999828	0.920358	NA	20.3753	0.172545	0.189254	-0.911712	0.36192	0.656365
Zwilch	22.676	-0.125083	0.243978	0.512681	0.608174	0.790513	20.3858	-0.068216	0.184081	0.370576	0.710953	0.879313
H2-Q1	3.5439	-0.349762	0.282072	1.23997	0.214986	NA	20.4207	-0.038703	0.191797	0.201792	0.840079	0.940113
Gm5884	1.05859	0.119209	0.222566	-0.535613	0.592226	NA	20.4266	-0.261567	0.189479	1.38045	0.167447	0.456234
Gm6611	9.45585	0.0921782	0.296835	-0.310537	0.756153	0.879068	20.4376	0.199823	0.19199	-1.0408	0.297968	0.601132
Gm13372	1.98469	0.435046	0.271572	-1.60196	0.109165	NA	20.4413	0.238622	0.19356	-1.23281	0.217647	0.516776
Gm15612	3.8917	0.190953	0.283123	-0.674453	0.500023	NA	20.52	0.175403	0.192927	-0.909164	0.363264	0.657259
0610040B10Rik	18.6886	0.172059	0.25344	-0.678894	0.497205	0.714713	20.5207	-0.0725247	0.186012	0.389893	0.696615	0.872393
Irx3	2.22997	-0.112084	0.251389	0.445857	0.655701	NA	20.5459	0.123968	0.188379	-0.658078	0.510488	0.76555
Gm1673	0.388265	0.0199302	0.146523	-0.136021	0.891804	NA	20.5623	0.169044	0.190621	-0.886807	0.375183	0.667537
Ppp4r4	32.3579	-0.0849199	0.222152	0.38226	0.702268	0.846995	20.5721	-0.344726	0.18478	1.8656	0.0620968	0.271676
Nkain3	23.8361	0.0087584	0.270957	-0.0323239	0.974214	0.989857	20.5863	-0.263212	0.187769	1.40179	0.160979	0.447564
Mis18bp1	46.5918	-0.153976	0.268078	0.574371	0.565717	0.763014	20.5967	0.170104	0.190213	-0.894282	0.371171	0.664774
Glcci1	26.6566	-0.196714	0.272543	0.721773	0.470434	0.696033	20.6239	0.22376	0.190435	-1.175	0.239996	0.542915
B3gnt3	3.22546	0.248255	0.276142	-0.899013	0.368646	NA	20.6267	0.0417083	0.185295	-0.225092	0.821908	0.933178
Gm7658	52.6017	-0.127729	0.230435	0.554295	0.579377	0.770921	20.634	0.181447	0.184651	-0.982651	0.325779	0.627086
Atp5sl	205.545	0.343526	0.17643	-1.94709	0.0515235	0.273159	1006.79	-0.21918	0.0674154	3.25119	0.00114924	0.0182635
Grin2d	2.11104	-0.0666782	0.272673	0.244535	0.806816	NA	20.6768	-0.138469	0.1879	0.736931	0.461164	0.732417
Tesc	4.22149	-0.549915	0.299269	1.83753	0.0661317	NA	20.6831	-0.369608	0.192741	1.91764	0.0551571	0.252885
Gm17382	7.8018	0.191002	0.296249	-0.644736	0.519098	0.730425	20.6839	0.290588	0.191695	-1.51589	0.129548	0.402584
Ntrk3	8.90525	-0.23958	0.299734	0.799309	0.424111	0.66292	20.6993	0.26764	0.186531	-1.43483	0.151336	0.434391
Nts	25.7978	-0.537752	0.278649	1.92985	0.0536254	0.278073	20.706	-0.111111	0.193921	0.572971	0.566665	0.801677
1500009L16Rik	20.5539	-0.0787654	0.276452	0.284915	0.775709	0.890675	20.7185	0.121858	0.188155	-0.647647	0.517214	0.769186
Gm7598	9.35135	0.232551	0.289611	-0.802976	0.421988	0.661765	20.7268	0.0385729	0.186623	-0.206689	0.836253	0.939317
Il22ra1	0.28014	-0.0454736	0.135588	0.33538	0.737338	NA	20.7272	-0.453253	0.184839	2.45216	0.0142002	0.109584
1700054N08Rik	12.474	0.261594	0.274658	-0.952434	0.340877	0.596217	20.7334	-0.0193509	0.191418	0.101092	0.919477	0.974638
5033411D12Rik	20.4429	-0.190091	0.27464	0.692144	0.488847	0.708978	20.7385	0.136562	0.185206	-0.737354	0.460907	0.732311
Plekhh1	6.27869	-0.0241409	0.299278	0.0806638	0.935709	0.973154	20.7909	-0.0452782	0.193045	0.234547	0.81456	0.929278
D730039F16Rik	15.8836	-0.0626366	0.26779	0.233902	0.815061	0.911755	20.824	0.418176	0.192036	-2.1776	0.0294361	0.177548
Fam154b	24.9935	-0.284935	0.249767	1.1408	0.253952	0.521029	20.8627	0.166905	0.190132	-0.877839	0.380031	0.671431
Myh7b	2.17165	0.159726	0.272706	-0.585707	0.558072	NA	46.7431	-0.47058	0.158124	2.97602	0.00292018	0.0368943
Frmpd3	69.7768	0.181846	0.192111	-0.946569	0.343858	0.599065	20.9017	0.494343	0.193686	-2.55229	0.0107016	0.0919209
Slc52a3	4.02526	0.337942	0.298074	-1.13375	0.256898	NA	20.9054	-0.362367	0.187582	1.93178	0.0533869	0.247894
Bfsp1	3.09749	-0.0130991	0.286941	0.0456507	0.963589	NA	20.9106	-0.0454955	0.182317	0.249541	0.802942	0.922273
Gm12276	19.155	0.104053	0.268371	-0.387722	0.698222	0.844925	20.9291	0.363826	0.184827	-1.96847	0.0490143	0.237715
Gm10720	12.475	0.168049	0.296996	-0.565828	0.571511	0.765906	20.9306	0.323585	0.138225	-2.341	0.0192324	0.134056
Cd101	6.31346	-0.0112277	0.294033	0.0381853	0.96954	0.987931	20.9407	-0.215875	0.183119	1.17888	0.238447	0.541415
Prrt4	3.09946	0.134446	0.290206	-0.463278	0.643165	NA	39.805	-0.550831	0.192544	2.86081	0.00422559	0.048778
Gm9847	40.6981	-0.258097	0.251581	1.0259	0.304938	0.562502	20.9681	-0.260541	0.18981	1.37264	0.169863	0.459294
Tox	12.0679	0.190956	0.285198	-0.669558	0.50314	0.718882	20.9813	0.168369	0.188744	-0.892045	0.372369	0.665603
D930048N14Rik	6.52986	0.00284746	0.29968	-0.00950167	0.992419	0.99639	20.9888	0.0529025	0.184639	-0.286519	0.774481	0.908791
AA672651	2.84495	0.859052	0.274901	-3.12495	0.00177833	NA	20.9917	0.15366	0.190139	-0.808147	0.419006	0.699093
Vps25	7.53752	0.380697	0.299856	-1.2696	0.204228	0.475304	20.9995	0.0178647	0.182625	-0.0978213	0.922074	0.976055
Fhdc1	4.32607	-0.107099	0.281732	0.380145	0.703838	NA	21.0061	0.32562	0.188733	-1.72529	0.0844751	0.322526
Ikzf4	5.03782	0.347943	0.299792	-1.16062	0.245798	NA	21.0421	0.115911	0.187434	-0.618407	0.536307	0.783057
Wbscr17	15.9318	-0.120618	0.262167	0.460082	0.645458	0.813121	21.0491	-0.157266	0.185535	0.847634	0.396642	0.684156
Gm12992	6.90252	-0.0562835	0.299718	0.187788	0.851043	0.929327	21.0828	0.260262	0.192824	-1.34974	0.1771	0.468823
Lypd6	36.6676	-0.589808	0.237556	2.48282	0.0130349	0.153783	21.0844	-0.0737535	0.193952	0.380266	0.703748	0.876142
Syt15	8.88254	0.355581	0.28825	-1.23358	0.217358	0.485188	21.0926	0.0159201	0.193728	-0.0821776	0.934506	0.979397
Dgkb	29.687	-0.0742441	0.228808	0.324483	0.745573	0.873184	21.0927	0.281285	0.193226	-1.45573	0.145466	0.426543
Csf2rb2	4.95814	-0.0335718	0.294242	0.114096	0.909162	NA	21.0963	-0.384572	0.186591	2.06104	0.0392988	0.210648
4922501L14Rik	9.5528	0.0798071	0.297284	-0.268454	0.78835	0.89669	21.1004	0.0431354	0.187651	-0.229871	0.818192	0.930827
Gm16047	13.6891	0.231254	0.299818	-0.771313	0.440521	0.674419	21.1006	0.383954	0.194034	-1.97879	0.0478393	0.235299
Reep2	2.17099	0.0869906	0.282892	-0.307504	0.75846	NA	21.1105	-0.067131	0.184576	0.363704	0.716079	0.881694
Lhfpl4	3.05967	-0.114121	0.284986	0.400443	0.68883	NA	21.1405	-0.0128574	0.193729	0.0663676	0.947085	0.982876
1700021C14Rik	4.37231	0.265113	0.29636	-0.894564	0.37102	NA	21.1556	0.329382	0.191196	-1.72275	0.0849343	0.323398
Gpr39	4.88604	-0.467598	0.284569	1.64318	0.100346	NA	21.1559	-0.190765	0.192774	0.989575	0.322382	0.624794
Rspo2	10.4705	0.087007	0.292299	-0.297664	0.765959	0.885095	21.164	0.345454	0.193328	-1.78689	0.073956	0.298719
B4galt2	16.1481	0.842412	0.261294	-3.224	0.00126415	0.0462118	210.914	-0.0868094	0.12565	0.690883	0.489639	0.752332
Gm15552	5.23793	0.378048	0.297492	-1.27078	0.203805	0.475122	21.1802	0.466767	0.194021	-2.40575	0.0161393	0.11965
2810468N07Rik	8.07251	-0.0178617	0.29732	0.0600755	0.952095	0.97996	21.182	-0.212613	0.19357	1.09838	0.272041	0.573979
Nfkbid	2.86822	0.0556289	0.246403	-0.225764	0.821385	NA	21.1933	0.0833959	0.187886	-0.443865	0.65714	0.852663
Slain1	29.9027	-0.113256	0.277729	0.407793	0.683426	0.83576	21.2398	0.222928	0.192422	-1.15854	0.246645	0.549056
SNORA32	23.2246	0.279156	0.276431	-1.00986	0.312564	0.569699	21.2697	0.358956	0.191026	-1.87909	0.0602322	0.267589
Catsperg1	10.103	0.30814	0.299438	-1.02906	0.303452	0.561623	21.2754	0.502104	0.188106	-2.66926	0.00760175	0.0732877
1700019D03Rik	71.1322	-0.205236	0.250909	0.817969	0.413375	0.655142	21.3078	-0.0322954	0.187657	0.172098	0.86336	0.950185
Gsto2	5.52265	0.0652885	0.298117	-0.219003	0.826648	0.917648	21.3263	-0.00517305	0.191688	0.0269869	0.97847	0.992839
Gm15427	1.26274	0.119031	0.242475	-0.490899	0.623498	NA	21.3395	-0.0248204	0.190591	0.130228	0.896386	0.964916
Ndst3	6.39472	0.158218	0.299592	-0.52811	0.597423	0.782796	21.3703	0.341965	0.191927	-1.78175	0.0747908	0.301056
Slc39a4	3.29463	-0.194103	0.267215	0.726394	0.467597	NA	21.3721	-0.264612	0.194038	1.36372	0.172657	0.462844
Shank1	1.92185	0.132696	0.267225	-0.496572	0.619491	NA	21.3778	-0.0505661	0.183597	0.275419	0.782994	0.912323
Kcnip4	42.1728	-0.0504249	0.268122	0.188067	0.850824	0.929298	21.3846	0.329602	0.192906	-1.70862	0.0875221	0.327768
Gm15774	6.72132	0.0842972	0.29947	-0.281488	0.778336	0.892313	21.394	-0.00996096	0.193804	0.0513971	0.959009	0.985996
Gm15931	12.2304	-0.382239	0.283788	1.34691	0.178008	0.444344	21.4055	-0.0899556	0.191401	0.469985	0.638366	0.843788
Gm10767	21.7913	-0.124177	0.244512	0.507857	0.611553	0.792639	21.4063	0.210435	0.184518	-1.14045	0.254097	0.556195
Slc12a4	174.108	0.196862	0.203364	-0.968028	0.33303	0.588719	2117.23	-0.370522	0.111074	3.33582	0.000850477	0.0143873
Hils1	1.78943	0.24727	0.258769	-0.955564	0.339293	NA	21.4287	0.440289	0.193301	-2.27773	0.0227424	0.149777
Dpp6	1.59956	0.0652922	0.244724	-0.266799	0.789624	NA	21.4435	-0.0516256	0.183472	0.281381	0.778418	0.909865
Selp	3.74854	0.108252	0.294743	-0.367276	0.713413	NA	21.4745	0.0729171	0.194063	-0.37574	0.707111	0.878252
Fabp7	10.1828	0.0604244	0.294375	-0.205263	0.837367	0.92298	21.4826	-0.129759	0.187232	0.693041	0.488284	0.751266
Cbln3	17.5876	0.0617306	0.260477	-0.236991	0.812664	0.910406	21.4894	-0.0561468	0.186811	0.300554	0.763755	0.90345
Gm15863	28.4499	0.113635	0.289041	-0.393144	0.694213	0.842811	21.547	-0.0882044	0.188889	0.466964	0.640526	0.844664
Clec10a	33.5053	0.00229365	0.29194	-0.0078566	0.993731	0.997295	21.5748	0.219331	0.193817	-1.13164	0.257786	0.560016
Gm12996	4.46764	0.210729	0.29528	-0.713657	0.47544	NA	21.5867	-0.23529	0.189866	1.23924	0.215257	0.513978
Ugt1a7c	23.8132	-0.323242	0.259348	1.24637	0.21263	0.48034	21.6044	0.0698903	0.187134	-0.373476	0.708794	0.878771
Gapdhs	5.8842	0.117171	0.299391	-0.391364	0.695528	0.843379	21.6062	0.0297667	0.193845	-0.153559	0.877957	0.956155
Gm6878	38.8041	-0.310567	0.291363	1.06591	0.286464	0.548084	21.617	0.189968	0.193927	-0.979584	0.327292	0.627798
AC124613.1	0.256279	0.0160636	0.13241	-0.121317	0.90344	NA	21.6452	0.000201642	0.193713	-0.00104093	0.999169	0.999864
Lrrn3	20.1014	-0.0299602	0.265057	0.113033	0.910005	0.959169	21.6628	0.186224	0.194016	-0.95984	0.337136	0.634941
Gm14964	37.4684	-0.0117023	0.28003	0.0417896	0.966666	0.986638	21.6692	-0.217283	0.193906	1.12056	0.262476	0.565237
Gm10300	3.56944	0.255755	0.296884	-0.861467	0.388981	NA	21.6946	0.119302	0.185952	-0.641575	0.521149	0.771893
Gm5620	4.47122	0.218582	0.29919	-0.730582	0.465035	NA	21.6976	-0.11649	0.189639	0.614269	0.539037	0.784465
Gmfg	4.05436	-0.200619	0.294578	0.68104	0.495846	NA	21.7272	0.0346147	0.19281	-0.179527	0.857524	0.947551
Serpina3f	2.97068	-0.0661179	0.279017	0.236967	0.812682	NA	21.7318	-0.357359	0.193952	1.84252	0.0653998	0.279615
Muc6	4.02707	0.232854	0.298149	-0.780997	0.434804	NA	21.74	0.321956	0.191076	-1.68496	0.0919969	0.337379
Ddrgk1	114.392	0.38311	0.21357	-1.79384	0.0728389	0.312305	1256.2	-0.186943	0.0607894	3.07525	0.00210329	0.0287311
Phgdh	4.51609	-0.109269	0.297447	0.367356	0.713353	NA	21.7546	-0.237421	0.190012	1.2495	0.211482	0.509031
Gm5499	4.31388	0.353223	0.293965	-1.20158	0.229524	NA	21.7766	-0.00160507	0.182114	0.00881354	0.992968	0.997263
Shroom1	6.44866	-0.064381	0.29943	0.215012	0.829758	0.919258	21.8086	-0.223712	0.184054	1.21547	0.224186	0.524875
Mylk2	1.1249	-0.0729117	0.233712	0.311972	0.755062	NA	21.8269	-0.0442543	0.19236	0.23006	0.818045	0.930799
Gm15708	8.67044	0.24113	0.294967	-0.817481	0.413654	0.655374	21.8303	0.44882	0.19005	-2.36159	0.0181967	0.129678
Mrpl23	6.07525	0.589767	0.298857	-1.97341	0.0484492	0.266099	21.8403	0.19694	0.192702	-1.02199	0.306785	0.609951
Gm15789	35.0573	-0.154994	0.282556	0.548544	0.583319	0.773683	21.8501	0.394819	0.1913	-2.06387	0.0390297	0.209807
Ifitm5	2.63485	0.241492	0.272234	-0.887077	0.375037	NA	21.8596	0.134435	0.191211	-0.70307	0.482012	0.747346
Camsap3	1.94503	-0.181383	0.265389	0.68346	0.494316	NA	21.8599	0.0325739	0.181902	-0.179074	0.857879	0.947686
Pcdhb15	15.4317	-0.0359773	0.287358	0.1252	0.900365	0.954951	21.8698	0.13456	0.188241	-0.71483	0.474714	0.74326
Gm13826	3.27738	0.232461	0.292619	-0.794416	0.426953	NA	21.8714	0.208866	0.190319	-1.09745	0.272444	0.574373
Cda	2.44237	0.345285	0.274334	-1.25863	0.208164	NA	21.8758	0.0863878	0.181628	-0.475632	0.634337	0.841667
Dctd	7.4941	0.539888	0.296391	-1.82154	0.0685249	0.305175	21.8835	0.265161	0.183474	-1.44523	0.148394	0.43044
Igf2bp3	15.5845	-0.136324	0.262313	0.5197	0.603272	0.787305	21.9023	0.291998	0.184338	-1.58404	0.113185	0.375734
Celf3	5.8242	-0.120226	0.299857	0.400944	0.688461	0.838974	21.907	0.12756	0.191024	-0.667768	0.504282	0.760932
Tmem91	11.6602	0.425894	0.295529	-1.44112	0.14955	0.414739	21.9223	0.127547	0.190924	-0.668052	0.5041	0.7609
7SK	20.5373	-0.0814721	0.292013	0.279002	0.780243	0.893022	21.9324	0.158124	0.193884	-0.815561	0.414751	0.696089
Bmyc	15.6069	-0.458249	0.272087	1.6842	0.0921428	0.34054	21.9399	-0.253819	0.182567	1.39027	0.164446	0.452117
Higd1b	7.54579	0.632689	0.298538	-2.11929	0.0340662	0.228689	21.9473	0.310799	0.18688	-1.6631	0.0962931	0.345209
Pcdhb10	15.5717	-0.283803	0.28036	1.01228	0.311403	0.568867	21.9519	-0.191098	0.183027	1.0441	0.29644	0.599597
Fam132b	1.28726	0.264481	0.249728	-1.05908	0.289565	NA	21.9583	0.28683	0.193791	-1.4801	0.138846	0.415415
Gm6733	13.9474	0.243674	0.285003	-0.854986	0.392559	0.639358	21.9638	0.0898894	0.187906	-0.478375	0.632384	0.840683
Ppil6	28.6631	0.309599	0.224391	-1.37973	0.167669	0.43421	21.9796	0.0516884	0.186479	-0.277181	0.781641	0.911843
9330160F10Rik	13.5418	0.0449674	0.272645	-0.16493	0.868999	0.937818	22.0223	-0.0116677	0.185538	0.0628859	0.949857	0.98354
Gm5602	10.1277	0.219014	0.299446	-0.731398	0.464536	0.691895	22.0421	-0.371881	0.185662	2.00301	0.0451766	0.228487
Casc5	53.7234	-0.390049	0.266546	1.46335	0.143373	0.406992	22.0421	-0.166199	0.192915	0.861513	0.388956	0.678252
Abcg4	1.3165	0.128498	0.240062	-0.535272	0.592462	NA	22.0665	-0.0324305	0.187311	0.173137	0.862544	0.950069
Wnt4	1.88227	-0.168817	0.257877	0.654642	0.512698	NA	22.0696	-0.116906	0.194061	0.602421	0.546894	0.789567
Dhh	8.15116	-0.00887084	0.299842	0.029585	0.976398	0.990892	22.0776	-0.0787234	0.193735	0.406345	0.684489	0.866434
Unc80	7.59913	0.0635356	0.297247	-0.213747	0.830745	0.919652	22.0842	0.208331	0.184813	-1.12725	0.259636	0.562514
Mas1	13.7273	-0.0205156	0.280093	0.0732454	0.941611	0.97544	22.1081	-0.0518958	0.193291	0.268486	0.788325	0.915397
Lipo4	106.841	-0.358435	0.252112	1.42173	0.155105	0.421234	22.121	0.0228855	0.183165	-0.124944	0.900567	0.967124
Dhrs9	31.1731	-0.671868	0.290283	2.31453	0.0206388	0.189078	22.1249	-0.0712554	0.191952	0.371214	0.710478	0.879313
2410133F24Rik	19.6133	-0.22152	0.283076	0.782544	0.433895	0.669945	22.1561	0.381649	0.187572	-2.03468	0.0418833	0.219582
Gpr37l1	7.79158	0.116265	0.29254	-0.397434	0.691047	0.840858	22.1594	0.0712638	0.188629	-0.377799	0.70558	0.877565
Slc35f1	43.9857	-0.159782	0.24844	0.643141	0.520133	0.730767	22.1656	-0.174852	0.185832	0.940918	0.346747	0.643675
Bub1b	8.2719	0.488548	0.299841	-1.62935	0.103238	0.357065	22.1747	-0.154027	0.181449	0.848872	0.395952	0.68369
Rundc3b	27.5262	-0.546877	0.27288	2.0041	0.0450598	0.258215	22.1807	-0.285816	0.190771	1.49821	0.134078	0.407598
2900005J15Rik	6.95492	0.516414	0.298486	-1.73011	0.0836098	0.327414	22.1945	0.189701	0.193631	-0.979706	0.327231	0.627798
2410018M08Rik	22.7681	-0.233464	0.264237	0.883538	0.376946	0.626908	22.1972	-0.109218	0.184464	0.592083	0.553795	0.794137
Gm14322	41.7437	-0.25837	0.249143	1.03703	0.29972	0.558959	22.2169	0.0976992	0.185392	-0.526987	0.598202	0.82268
Gm12663	15.3416	-0.0121121	0.285396	0.0424396	0.966148	0.986275	22.24	-0.131788	0.189321	0.696108	0.486361	0.750046
Peg12	18.0754	-0.824632	0.28831	2.86023	0.0042334	0.0906072	22.2445	-0.274835	0.183046	1.50145	0.133238	0.406395
2610005L07Rik	4.85421	0.0154572	0.299205	-0.0516609	0.958799	NA	22.2462	0.177337	0.192365	-0.921881	0.356591	0.652654
Endou	8.02547	0.51966	0.293967	-1.76775	0.0771025	0.318702	22.2491	0.359918	0.189947	-1.89483	0.0581146	0.261235
Pgap1	617.699	-0.302761	0.192792	1.57041	0.116321	0.372527	349.709	0.232941	0.080203	-2.90439	0.00367965	0.0439503
Gm14022	10.9736	0.13991	0.2843	-0.492121	0.622634	0.79982	22.2916	0.148131	0.181813	-0.814744	0.415219	0.696089
4933423P22Rik	15.1984	0.095441	0.297324	-0.320999	0.748211	0.874445	22.2983	0.245306	0.193818	-1.26565	0.205639	0.503274
Gpr34	118.834	-0.403811	0.29958	1.34792	0.177683	0.443948	22.3012	-0.234486	0.191557	1.22411	0.220912	0.520563
Prg4	39.0284	-0.431066	0.27556	1.56433	0.11774	0.373983	22.3061	-0.0426937	0.193253	0.220922	0.825153	0.934432
Baiap3	0.663684	0.168498	0.165228	-1.01979	0.307829	NA	22.3119	0.291385	0.192256	-1.51561	0.129617	0.402584
Fam55d	18.2882	-0.391953	0.254775	1.53843	0.123943	0.380771	22.3229	0.15981	0.184895	-0.864325	0.38741	0.67676
Gm11944	12.7171	0.112665	0.289414	-0.389286	0.697064	0.844216	22.3404	0.116384	0.186533	-0.623936	0.53267	0.780404
Gm15880	23.7063	0.154926	0.286229	-0.541266	0.588324	0.777064	22.3569	0.493231	0.194059	-2.54166	0.0110327	0.0936248
Slc19a3	17.5335	-0.362271	0.270245	1.34053	0.180073	0.446851	22.3629	0.182334	0.183166	-0.995459	0.319513	0.622295
Gm16365	9.34181	-0.148579	0.295221	0.503281	0.614767	0.794399	22.378	0.161222	0.182589	-0.88298	0.377247	0.668808
Ccr10	1.75653	0.0493602	0.262918	-0.18774	0.851081	NA	22.3865	0.173614	0.191685	-0.905724	0.365082	0.658657
Lck	1.27861	0.0409903	0.23745	-0.172627	0.862945	NA	22.4018	0.0672691	0.188864	-0.356177	0.721708	0.884726
Sspo	1.98706	0.00635612	0.275978	-0.0230313	0.981625	NA	22.4052	0.17529	0.193412	-0.906302	0.364776	0.658416
Prtg	5.95555	-0.235964	0.29943	0.788044	0.430671	0.667091	22.4282	-0.00356057	0.192395	0.0185066	0.985235	0.995073
3110070M22Rik	4.65538	-0.284195	0.298872	0.95089	0.34166	NA	22.4518	-0.108377	0.190294	0.569522	0.569002	0.803074
H2-Bl	2.20464	-0.0680793	0.276006	0.246659	0.805172	NA	22.4804	0.273966	0.180973	-1.51385	0.130065	0.402584
Gm16638	15.4983	0.303109	0.262623	-1.15416	0.248433	0.515718	22.4822	-0.0521092	0.189138	0.275509	0.782925	0.912317
6530409C15Rik	17.4415	0.170362	0.274965	-0.619578	0.535536	0.740959	22.5092	0.453061	0.18851	-2.40338	0.0162442	0.120078
B230378P21Rik	31.4643	-0.647553	0.261685	2.47456	0.0133402	0.155571	22.5178	0.125438	0.193599	-0.647926	0.517033	0.769003
Vil1	4.45344	-0.0246678	0.29747	0.0829251	0.933911	NA	22.5194	0.0519627	0.184285	-0.281969	0.777968	0.909834
1700029I15Rik	3.15192	0.287383	0.271143	-1.0599	0.289192	NA	22.5213	0.389204	0.182713	-2.13014	0.03316	0.190774
Tmem198	0.88973	0.1494	0.216728	-0.689344	0.490607	NA	22.527	0.354511	0.182377	-1.94383	0.0519156	0.243816
Relt	3.48362	-0.223081	0.288643	0.772861	0.439605	NA	22.5292	-0.00381277	0.182897	0.0208466	0.983368	0.994412
Gm17034	8.99543	0.824552	0.299823	-2.75013	0.0059572	0.107138	22.56	0.425601	0.193552	-2.1989	0.0278851	0.171442
Gm15344	21.6589	0.672454	0.28794	-2.3354	0.0195227	0.184263	22.5744	0.525722	0.19349	-2.71705	0.00658667	0.0663166
Dusp2	4.11095	-0.267256	0.283172	0.943795	0.345274	NA	22.5751	-0.226325	0.181472	1.24716	0.212338	0.51036
4931413K12Rik	6.12156	0.197781	0.299816	-0.659674	0.509463	0.723741	22.5768	0.28357	0.193701	-1.46395	0.143206	0.422405
4930405O22Rik	26.45	0.126615	0.276534	-0.457862	0.647051	0.814142	22.5808	0.340075	0.188175	-1.80722	0.0707274	0.291381
Gm10275	9.70943	0.457735	0.298566	-1.53311	0.125248	0.38247	22.5974	-0.210921	0.180404	1.16916	0.242339	0.544342
1110006G14Rik	1.23509	-0.25969	0.228799	1.13502	0.256369	NA	22.5995	-0.00286322	0.182099	0.0157235	0.987455	0.995257
Ccna2	34.4234	-0.30421	0.286304	1.06254	0.28799	0.549836	22.6176	-0.0284699	0.184312	0.154466	0.877242	0.955785
1700067K01Rik	2.50027	0.433893	0.285826	-1.51803	0.129006	NA	22.6388	0.194567	0.192486	-1.01081	0.312107	0.615596
Gpr18	8.8588	-0.146085	0.299799	0.487276	0.626062	0.801382	22.6957	0.256808	0.191225	-1.34296	0.179283	0.471665
Gm16147	65.4099	-0.155477	0.280247	0.554783	0.579043	0.770921	22.7323	0.398851	0.192881	-2.06786	0.0386535	0.208592
Gm12439	9.36484	-0.331539	0.298416	1.111	0.26657	0.53038	22.7345	-0.0456045	0.187459	0.243277	0.807791	0.925336
Gm15912	4.63087	0.40758	0.297595	-1.36958	0.170818	NA	22.7455	0.0970054	0.17819	-0.544392	0.586171	0.815227
Gm885	9.06579	0.0117213	0.295934	-0.0396079	0.968406	0.987802	22.8045	-0.159191	0.180772	0.880617	0.378525	0.670475
4930520O04Rik	12.6278	0.234247	0.289802	-0.808299	0.418919	0.659477	22.8264	0.504038	0.189516	-2.65961	0.00782311	0.0748587
RP24-309I5.3	19.234	0.474851	0.260268	-1.82447	0.0680811	0.304694	22.848	0.131011	0.189163	-0.69258	0.488573	0.751333
H2-DMb2	1.54799	-0.438988	0.257518	1.70469	0.0882528	NA	22.8518	-0.175941	0.190169	0.925185	0.35487	0.651469
Tpd52l1	16.4912	0.233572	0.281684	-0.829198	0.406993	0.65092	22.8695	0.395199	0.181401	-2.17859	0.029362	0.17724
Cdk5r1	9.73582	-0.215726	0.282726	0.763021	0.445451	0.677679	22.876	0.155065	0.188615	-0.822121	0.411008	0.694425
Sox10	1.46136	0.0548923	0.248466	-0.220925	0.825151	NA	22.8892	0.00701246	0.177552	-0.0394954	0.968495	0.989852
Htr2b	23.8777	-0.33638	0.273583	1.22954	0.218871	0.486877	22.9037	0.166359	0.192763	-0.863026	0.388123	0.677187
Tnfrsf13b	13.6943	-0.230972	0.294276	0.784883	0.432522	0.668693	22.9556	-0.289727	0.18016	1.60816	0.1078	0.366977
E330016A19Rik	18.8292	-0.10053	0.274983	0.365587	0.714673	0.853549	22.9595	-0.0942319	0.188757	0.499224	0.617621	0.834562
E030042O20Rik	10.1396	-0.0677179	0.28752	0.235524	0.813802	0.911153	22.9801	0.145117	0.18319	-0.792165	0.428265	0.707064
Il6	8.95398	0.060901	0.296105	-0.205674	0.837046	0.922836	22.9828	0.114929	0.193534	-0.593845	0.552616	0.79334
Tcf7	6.69176	0.119992	0.298691	-0.401725	0.687886	0.838632	22.9999	0.1466	0.193848	-0.756261	0.449493	0.723492
Vat1	66.6975	0.216672	0.261993	-0.827013	0.40823	0.651752	699.586	-0.32207	0.0995411	3.23555	0.00121408	0.0189779
Iqcg	13.3422	0.315323	0.293134	-1.07569	0.282064	0.544307	23.0216	0.283756	0.188303	-1.50691	0.131834	0.404778
1700009P17Rik	6.90407	0.289487	0.299782	-0.965658	0.334216	0.590312	23.0273	0.199227	0.189331	-1.05227	0.292677	0.595414
Ctdsp1	106.149	0.336173	0.22481	-1.49536	0.13482	0.39496	766.456	-0.20599	0.0661825	3.11245	0.00185538	0.0260197
Pcdhb12	20.6697	-0.0701285	0.248301	0.282433	0.777611	0.891832	23.0464	0.094513	0.191249	-0.494188	0.621174	0.836558
Cyp7b1	24.3472	-0.424285	0.260602	1.62809	0.103505	0.357598	23.0692	-0.319052	0.188985	1.68824	0.0913645	0.33606
Mpnd	60.1432	0.208027	0.256145	-0.812146	0.416708	0.657855	1220.55	-0.327183	0.0945772	3.45943	0.000541327	0.0100696
Tmc7	89.6884	0.156242	0.174917	-0.893231	0.371734	0.623081	23.0999	0.224484	0.181487	-1.23692	0.216119	0.515149
9330162012Rik	12.7442	0.261393	0.286542	-0.912233	0.361646	0.614761	23.1374	0.310943	0.185379	-1.67734	0.0934768	0.340142
Nlrp1b	9.01954	0.00501943	0.293734	-0.0170884	0.986366	0.994399	23.1381	-0.0842587	0.183706	0.458661	0.646478	0.847396
Ugt1a6b	9.15226	-0.0656042	0.29366	0.223402	0.823223	0.915973	23.1383	-0.196667	0.182839	1.07563	0.282095	0.585187
Tnfrsf23	22.49	0.364151	0.235826	-1.54415	0.122552	0.378657	23.1779	-0.260979	0.184006	1.41832	0.156098	0.440734
1700106N22Rik	24.203	-0.435641	0.260203	1.67424	0.0940836	0.343929	23.1879	-0.128955	0.183224	0.70381	0.481551	0.747155
Tusc1	44.5569	-0.454093	0.263372	1.72415	0.0846802	0.328745	23.1928	-0.0834345	0.180977	0.461022	0.644783	0.846367
Gm16340	66.5165	-0.147541	0.254953	0.578699	0.562793	0.761423	23.1991	0.00107088	0.188702	-0.00567498	0.995472	0.998252
Rad51ap1	13.0778	0.20131	0.283569	-0.709915	0.477757	0.70188	23.2421	0.070658	0.185271	-0.381377	0.702923	0.875783
4921507L20Rik	8.40349	0.103262	0.295919	-0.348954	0.727124	0.861519	23.2438	0.137504	0.190279	-0.722645	0.469898	0.739289
BC021785	11.2974	0.169068	0.294012	-0.575036	0.565267	0.762809	23.2764	0.172734	0.192151	-0.898951	0.368679	0.662174
Zc3h3	0.481943	-0.060165	0.151347	0.39753	0.690977	NA	23.2832	0.0963825	0.190044	-0.507159	0.612043	0.831817
Gm6645	24.6641	-0.103972	0.257487	0.403797	0.686362	0.837468	23.2852	-0.0627348	0.191227	0.328065	0.742863	0.892955
Pla2g2c	0.628473	0.238597	0.166826	-1.43022	0.152655	NA	23.3148	-0.45224	0.181392	2.49316	0.012661	0.101764
Mstn	32.4108	-0.0601378	0.295884	0.203248	0.838941	0.923478	23.3162	-0.394387	0.193874	2.03425	0.0419268	0.219633
Gm13807	8.64879	0.329171	0.290857	-1.13173	0.257749	0.523902	23.3247	0.388337	0.178872	-2.17103	0.029929	0.179035
Gas2l1	25.3563	0.186168	0.243072	-0.765899	0.443736	0.676316	409.883	-0.35065	0.0906333	3.86889	0.000109332	0.00268877
Edil3	42.8127	0.0667734	0.269384	-0.247875	0.804231	0.904747	23.3721	-0.0458293	0.192131	0.238532	0.811469	0.927713
Vill	2.20757	-0.095809	0.270996	0.353544	0.72368	NA	23.4018	0.0106041	0.186953	-0.0567205	0.954768	0.984531
BC057022	1.46085	0.102115	0.252061	-0.40512	0.685389	NA	23.4042	-0.0968993	0.19073	0.508045	0.611422	0.831564
Ribc2	3.93422	0.0120973	0.292544	-0.041352	0.967015	NA	23.4134	0.0288419	0.190958	-0.151038	0.879946	0.957179
Clca2	45.7089	-0.752873	0.279923	2.68957	0.00715445	0.116082	23.422	-0.422414	0.191784	2.20255	0.0276264	0.170469
Adra1d	1.2691	0.136541	0.242569	-0.562897	0.573505	NA	23.4481	-0.00796745	0.187042	0.0425971	0.966023	0.988681
Gpr179	5.98996	-0.102883	0.299807	0.343163	0.731476	0.864466	23.4785	-0.0352143	0.19072	0.184639	0.853512	0.945856
Rnf182	4.3435	-0.400664	0.297936	1.3448	0.178691	NA	23.4863	-0.35375	0.19151	1.84717	0.0647232	0.278046
Pcdhb6	8.10015	0.178329	0.295094	-0.604313	0.545636	0.748391	23.4876	0.0352646	0.189341	-0.186249	0.852249	0.945335
Gm9958	42.5257	-0.0691664	0.25112	0.275431	0.782985	0.89426	23.5034	-0.104278	0.189829	0.549328	0.58278	0.813326
Serpina3m	0.881372	0.236788	0.214692	-1.10292	0.270062	NA	23.509	-0.184832	0.18676	0.989678	0.322332	0.624794
BC048355	9.21611	0.354346	0.294132	-1.20472	0.228312	0.496452	23.5264	0.409801	0.190699	-2.14894	0.0316392	0.185274
3300002I08Rik	31.6358	0.0332475	0.243215	-0.1367	0.891268	0.950569	23.5414	-0.18499	0.186197	0.993521	0.320456	0.622884
Lrp2bp	44.0211	0.0740488	0.240616	-0.307747	0.758275	0.88062	23.5624	0.0906474	0.183365	-0.494356	0.621055	0.836545
6330549D23Rik	15.2884	0.133169	0.295336	-0.450908	0.652056	0.81733	23.5661	0.0269525	0.189694	-0.142084	0.887013	0.960672
Rpl28	1.98805	0.400323	0.261046	-1.53354	0.125143	NA	23.5729	-0.0639788	0.183516	0.348629	0.727368	0.886566
Lrrc29	2.67958	0.21044	0.275444	-0.764004	0.444865	NA	23.5835	0.228925	0.182937	-1.25139	0.210791	0.508518
Tmem191c	2.4337	0.24283	0.274692	-0.884006	0.376693	NA	23.5861	0.35253	0.19023	-1.85318	0.0638567	0.275564
1110018N20Rik	11.0741	0.703902	0.284623	-2.4731	0.0133946	0.155832	23.5928	-0.0154163	0.182209	0.0846076	0.932573	0.9788
Gpr162	6.15666	0.147171	0.29828	-0.493398	0.621732	0.799467	162.839	-0.430496	0.117107	3.6761	0.000236822	0.00515941
Gpr68	5.92817	-0.244314	0.299801	0.814922	0.415117	0.656626	23.6433	-0.264093	0.185751	1.42176	0.155096	0.439591
Cbs	1.6627	-0.0503872	0.263083	0.191526	0.848113	NA	23.6594	-0.380605	0.189208	2.01157	0.0442651	0.225941
2810405K02Rik	21.43	0.126359	0.263698	-0.479182	0.631809	0.805435	367.896	-0.496369	0.122618	4.0481	5.16e-05	0.00141829
St8sia2	4.02939	0.110882	0.291313	-0.380628	0.70348	NA	23.6758	-0.190542	0.188996	1.00818	0.313368	0.61704
Recql4	1.62609	0.0660272	0.261252	-0.252734	0.800474	NA	23.7058	0.378283	0.180893	-2.09119	0.0365107	0.201297
Trim34a	11.4057	-0.207715	0.282578	0.735073	0.462295	0.690146	23.7178	0.0250952	0.193526	-0.129674	0.896825	0.96514
Sez6l2	1.79955	0.536012	0.263767	-2.03214	0.0421395	NA	23.8227	0.0842185	0.188585	-0.446581	0.655178	0.851542
Scube1	2.44094	0.19584	0.280824	-0.697376	0.485568	NA	23.8228	0.253931	0.18698	-1.35806	0.174443	0.465263
Tubb2b	14.8918	-0.21259	0.290217	0.732519	0.463852	0.691322	23.8321	-0.385368	0.187993	2.04991	0.0403736	0.214018
Gm10382	5.04224	0.0756855	0.299678	-0.252556	0.800612	NA	23.8653	0.187119	0.189331	-0.988319	0.322997	0.624812
Irx5	36.1471	-0.739162	0.282065	2.62054	0.00877913	0.128672	23.8814	0.0001859	0.189844	-0.000979221	0.999219	0.999864
SNORA79	39.9139	-0.131811	0.294912	0.446951	0.65491	0.819285	23.8965	0.0152354	0.194061	-0.0785082	0.937424	0.980095
Colec10	11.8054	-0.125769	0.299317	0.420189	0.674348	0.831029	23.8973	-0.463117	0.182229	2.5414	0.011041	0.0936248
Rasgrp4	5.29803	0.455573	0.299822	-1.51948	0.128642	0.387648	23.9251	0.0648463	0.183337	-0.3537	0.723563	0.885243
Cldn3	0.337288	-0.0498685	0.141597	0.352187	0.724698	NA	23.9336	-0.176308	0.187142	0.942109	0.346137	0.643363
Aurka	6.27768	0.315828	0.297748	-1.06072	0.288816	0.550209	23.9351	0.198739	0.176517	-1.1259	0.260209	0.562957
Ankrd35	2.20344	0.185862	0.272137	-0.682974	0.494623	NA	24.0252	0.0387265	0.191059	-0.202694	0.839374	0.940113
Pcdhb9	17.6592	-0.412825	0.277586	1.4872	0.136963	0.398196	24.0329	-0.119765	0.193379	0.619326	0.535702	0.782669
Hhipl1	2.73909	0.289856	0.274698	-1.05518	0.291343	NA	24.0373	-0.0365195	0.182527	0.200077	0.84142	0.940578
2010012P19Rik	5.38977	-0.125416	0.299814	0.418314	0.675718	0.831911	24.0429	-0.0295855	0.192646	0.153574	0.877945	0.956155
Map3k9	5.13022	-0.147332	0.299849	0.491355	0.623176	0.799938	24.0476	-0.118772	0.188007	0.631742	0.527555	0.776567
Fbxl21	14.6134	0.0302396	0.265766	-0.113783	0.90941	0.95889	24.0714	0.284693	0.181531	-1.56829	0.116813	0.382908
Fam81a	18.1993	-0.530541	0.295457	1.79566	0.0725479	0.312272	24.1188	-0.133016	0.186642	0.712681	0.476043	0.744086
Gm10250	4.27394	0.263491	0.297853	-0.884634	0.376354	NA	24.1195	-0.167536	0.178073	0.940831	0.346792	0.64368
Fer1l6	19.4424	-0.210064	0.252184	0.83298	0.404856	0.648367	24.1218	0.22678	0.179581	-1.26283	0.20665	0.504778
8430403D17Rik	25.2815	0.0502847	0.292226	-0.172075	0.863379	0.935499	24.1612	0.483646	0.19222	-2.51611	0.0118658	0.0978616
Havcr2	8.08133	-0.372994	0.295337	1.26294	0.206609	0.475762	24.1672	-0.444491	0.187164	2.37487	0.0175549	0.126719
Scnn1a	2.16335	0.187764	0.279339	-0.672175	0.501472	NA	24.171	0.0220637	0.183294	-0.120374	0.904187	0.968986
9130008F23Rik	22.6321	-0.510498	0.248713	2.05256	0.0401153	0.24406	24.1742	0.0627325	0.185081	-0.338947	0.73465	0.890153
Cnr2	2.22786	0.319073	0.274918	-1.16061	0.245801	NA	24.182	-0.0734395	0.189769	0.386994	0.698761	0.873598
Rnf17	43.4525	-0.478793	0.260392	1.83874	0.0659533	0.300904	24.1894	-0.353247	0.1929	1.83124	0.0670644	0.282852
Lrdd	2.39861	0.0944272	0.268265	-0.351992	0.724844	NA	24.1923	0.121941	0.187351	-0.650867	0.515133	0.767685
Fam72a	27.2262	0.220016	0.241076	-0.912641	0.361431	0.614733	24.193	0.122386	0.177259	-0.690436	0.48992	0.752367
Slc44a5	25.3208	0.863094	0.28227	-3.05768	0.00223055	0.0644116	24.2317	0.468187	0.182625	-2.56366	0.0103575	0.0902856
Mab21l1	21.3729	0.20287	0.278282	-0.729008	0.465997	0.692972	24.2538	0.344803	0.191887	-1.79691	0.0723497	0.295514
Gm12758	20.3296	0.0445022	0.249064	-0.178678	0.858191	0.932936	24.2635	0.378396	0.192104	-1.96974	0.0488681	0.237325
Aldh3a1	6.73356	0.0102943	0.299622	-0.0343577	0.972592	0.989245	24.2765	-0.304568	0.181134	1.68145	0.092675	0.338649
Tfpi2	41.0645	-0.543511	0.258276	2.10438	0.0353452	0.231509	24.3421	-0.100897	0.182791	0.55198	0.580962	0.812198
Kif22	5.62604	0.361564	0.299424	-1.20753	0.227227	0.495217	24.3729	-0.127634	0.184876	0.690376	0.489958	0.752367
Gm13562	7.3372	0.188544	0.295053	-0.639016	0.522812	0.732647	24.3818	0.476219	0.188457	-2.52694	0.0115062	0.0961807
Slc27a3	1.32137	0.0128838	0.231687	-0.0556084	0.955654	NA	24.3891	0.100605	0.183627	-0.547875	0.583778	0.814271
Smpdl3b	4.74519	-0.456568	0.295043	1.54746	0.121752	NA	24.3895	-0.416073	0.182621	2.27834	0.0227061	0.149777
Pcdha4	19.7999	-0.133325	0.275525	0.483894	0.628461	0.803346	24.394	-0.110553	0.187569	0.589397	0.555595	0.79515
Rab39	21.3224	0.0422455	0.269095	-0.156991	0.875252	0.94098	24.3962	-0.0380519	0.179394	0.212114	0.832018	0.93771
Gm7120	2.34363	-0.344137	0.25217	1.3647	0.172347	NA	24.4089	0.0904512	0.185152	-0.488525	0.625178	0.838474
Fbxl7	0.710504	0.368134	0.200541	-1.8357	0.0664015	NA	24.4439	0.00183989	0.188832	-0.00974355	0.992226	0.997063
Gcnt7	8.5286	0.199618	0.293863	-0.67929	0.496954	0.714679	24.4472	0.474762	0.183843	-2.58243	0.00981075	0.0872118
Mapk13	1.41143	-0.0876497	0.210655	0.416082	0.67735	NA	24.4682	-0.294443	0.193457	1.52201	0.128007	0.400654
Gdf10	9.5198	-0.0764008	0.296511	0.257666	0.796665	0.900906	24.47	0.0383052	0.193888	-0.197564	0.843387	0.941624
Rundc3a	3.85639	0.292378	0.294127	-0.994053	0.320197	NA	24.4786	0.00419328	0.175324	-0.0239173	0.980919	0.993803
Galnt12	10.8083	-0.503915	0.286796	1.75705	0.0789098	0.320317	24.4895	-0.337711	0.186664	1.80919	0.0704218	0.290907
Rps23	76.793	-0.310094	0.232061	1.33626	0.181465	0.448242	24.4985	-0.0564097	0.179345	0.314532	0.753117	0.898339
Plcxd1	3.85644	0.299854	0.284101	-1.05545	0.291221	NA	24.5385	0.255291	0.181249	-1.40851	0.158981	0.44517
F830016B08Rik	117.785	-0.689898	0.299633	2.30248	0.0213081	0.191334	24.541	-0.19123	0.187782	1.01836	0.308505	0.611803
Mir23a	1.23012	0.305302	0.226052	-1.35058	0.17683	NA	24.5567	0.217435	0.194007	-1.12076	0.262391	0.565237
Mthfs	31.0752	0.065938	0.24157	-0.272957	0.784887	0.895238	24.5759	0.0392964	0.190853	-0.205899	0.83687	0.939756
B3gnt5	72.7511	-0.549437	0.266609	2.06083	0.0393191	0.242484	24.594	-0.0102072	0.194061	0.0525976	0.958053	0.985278
5730508B09Rik	63.3981	-0.093586	0.22888	0.408886	0.682623	0.835339	24.5999	0.392406	0.18052	-2.17376	0.0297232	0.178433
Angptl3	37.7754	-0.349972	0.241879	1.44689	0.147928	0.412836	24.6073	0.192954	0.190396	-1.01343	0.310853	0.614376
Gm12250	26.5979	-0.140192	0.291374	0.481142	0.630416	0.804548	24.6139	0.134067	0.191855	-0.698791	0.484683	0.749128
AI662270	42.124	-0.38245	0.251821	1.51874	0.128828	0.38771	24.6259	0.0679841	0.181833	-0.373882	0.708492	0.878629
Gm15408	10.8205	0.0474482	0.294822	-0.160938	0.872142	0.939513	24.6285	0.0158756	0.17432	-0.0910717	0.927436	0.977497
Plxdc1	3.72159	0.488714	0.293196	-1.66685	0.095544	NA	24.6372	0.1105	0.18059	-0.611883	0.540615	0.78521
Gm15764	24.7372	-0.0179961	0.255016	0.0705686	0.943741	0.97683	24.6509	0.481547	0.193199	-2.49249	0.0126852	0.101854
Rac3	1.76976	0.564301	0.261407	-2.15871	0.0308728	NA	24.6562	0.179477	0.178907	-1.00319	0.315772	0.619376
Proz	8.52202	0.301562	0.291707	-1.03378	0.301237	0.559996	24.6624	0.205498	0.177525	-1.15757	0.247038	0.549056
Ebf4	1.55355	0.00853904	0.262382	-0.0325443	0.974038	NA	24.6834	0.0409482	0.184735	-0.221659	0.82458	0.934197
Cgref1	4.15548	0.449927	0.286987	-1.56776	0.116937	NA	24.6968	0.178452	0.181935	-0.98086	0.326662	0.627725
Msi1	4.62609	0.111493	0.299007	-0.372879	0.709238	NA	24.7073	0.168583	0.19351	-0.871184	0.383654	0.674475
Syk	303.227	0.342171	0.209871	-1.63038	0.10302	0.356882	1735.07	-0.183178	0.0568021	3.22484	0.00126044	0.0194957
Rsl1	42.7683	-0.314653	0.211313	1.48903	0.136479	0.397481	24.7145	0.19134	0.179712	-1.0647	0.28701	0.589809
A330035P11Rik	27.5745	-0.239962	0.271377	0.884238	0.376568	0.626637	24.724	0.0779487	0.179664	-0.433857	0.664392	0.855466
Lpxn	8.46183	-0.802723	0.292952	2.74012	0.00614167	0.108129	24.7277	-0.373137	0.1874	1.99113	0.0464668	0.23138
Nr1h4	21.461	-0.174597	0.249958	0.698506	0.484861	0.70632	24.7333	0.00349719	0.191803	-0.0182332	0.985453	0.995138
Arsj	25.184	-0.320961	0.24675	1.30075	0.193343	0.46238	24.7396	-0.163597	0.188965	0.865753	0.386626	0.676453
4930599N23Rik	22.1485	0.247626	0.252707	-0.979895	0.327138	0.583977	24.7418	0.37416	0.19403	-1.92836	0.0538105	0.248727
Akr1c19	19.1964	-0.260005	0.269806	0.963672	0.335211	0.591137	24.7456	0.531974	0.189062	-2.81376	0.00489658	0.0543069
6330409D20Rik	12.5153	0.47397	0.299699	-1.58148	0.113767	0.369231	24.7567	0.310337	0.194024	-1.59948	0.109714	0.370351
Rps17	4.76979	0.52284	0.299146	-1.74778	0.0805028	NA	24.7602	0.298439	0.192254	-1.55231	0.120587	0.388778
Chadl	2.61197	0.0974999	0.282369	-0.345292	0.729874	NA	24.7608	-0.164794	0.177457	0.928642	0.353075	0.649642
Brdt	33.308	-0.360367	0.24766	1.45509	0.145645	0.409489	24.7835	-0.0286777	0.192651	0.148858	0.881665	0.958312
Mtl5	5.8	0.252598	0.299075	-0.844596	0.398336	0.643773	24.8268	-0.155363	0.188889	0.822511	0.410786	0.694351
Piwil2	12.4753	0.408535	0.275561	-1.48256	0.138191	0.399535	24.8308	0.0421631	0.192088	-0.219499	0.826262	0.934647
Nup210l	14.9045	0.465968	0.290032	-1.60661	0.108141	0.362733	24.8837	0.270862	0.180802	-1.49811	0.134104	0.407598
Gm6728	5.30292	0.115758	0.29669	-0.390166	0.696414	0.843823	24.91	-0.0355568	0.187642	0.189493	0.849706	0.943967
Efhd1	47.1249	-0.0920422	0.216999	0.424159	0.67145	0.830129	24.9416	-0.115318	0.188725	0.611036	0.541176	0.785293
Gm22	2.0356	0.0502834	0.274206	-0.183378	0.854501	NA	24.9417	0.0114721	0.188787	-0.0607675	0.951544	0.984038
Gm11974	14.2941	0.0347807	0.279529	-0.124426	0.900978	0.955025	24.9554	0.124977	0.186563	-0.669892	0.502927	0.760465
Gm10615	27.4263	0.369928	0.250518	-1.47665	0.139768	0.402171	24.9578	0.243059	0.192371	-1.26349	0.206412	0.504534
Prokr1	9.18158	-0.415686	0.298622	1.39201	0.163919	0.430595	24.9656	0.202533	0.186961	-1.08329	0.278679	0.581854
Fam83g	3.35329	-0.184188	0.289362	0.636532	0.52443	NA	24.9809	-0.222618	0.177997	1.25068	0.21105	0.508544
Mdm4-ps	17.4914	0.27049	0.289935	-0.932931	0.350856	0.605951	24.9841	0.120285	0.180324	-0.667048	0.504741	0.76131
C630043F03Rik	23.9632	0.0825256	0.233592	-0.353289	0.723872	0.859517	24.9983	0.0145065	0.179319	-0.0808979	0.935523	0.979455
Oas1b	6.08924	0.633425	0.299635	-2.11399	0.0345159	0.229426	25.0399	0.0940737	0.189183	-0.497263	0.619004	0.83533
Gm13712	11.2951	0.226648	0.299804	-0.755988	0.449657	0.680705	25.0732	0.0824481	0.189859	-0.434259	0.664101	0.855466
S100b	11.905	0.114521	0.299847	-0.381931	0.702513	0.84709	25.078	-0.390945	0.179032	2.18366	0.0289875	0.175883
Lca5l	20.3809	-0.210672	0.243926	0.863671	0.387768	0.636112	25.0931	0.0655106	0.174667	-0.375059	0.707617	0.87831
Rnf112	3.99616	-0.0218739	0.272716	0.0802075	0.936072	NA	25.0933	-0.233886	0.193278	1.2101	0.22624	0.527724
Fbxo5	38.8986	-0.466047	0.241764	1.92769	0.0538934	0.279034	25.0941	-0.129449	0.193452	0.669153	0.503398	0.760617
Fbl	1.35043	0.152272	0.246779	-0.617038	0.53721	NA	25.1178	0.136	0.187412	-0.725675	0.468038	0.738188
Siglece	2.213	-0.0557336	0.25962	0.214674	0.830021	NA	25.1355	-0.23636	0.178173	1.32657	0.18465	0.477908
Gm13410	37.3209	-0.270848	0.226976	1.19329	0.232757	0.500228	25.142	-0.0782935	0.182184	0.42975	0.667377	0.856858
A930028C08Rik	10.3689	0.360993	0.290489	-1.24271	0.213976	0.481628	25.166	-0.0974664	0.18604	0.523901	0.600348	0.824176
Nfkbiz	427.32	-0.132237	0.180878	0.731084	0.464728	0.691922	491.615	0.471565	0.129087	-3.65309	0.000259099	0.00551877
Il34	2.49619	0.353904	0.284135	-1.24555	0.21293	NA	25.1739	0.231395	0.179298	-1.29056	0.196856	0.493206
Gm7584	9.78073	0.353031	0.299827	-1.17745	0.239016	0.50569	25.2157	0.308614	0.188013	-1.64146	0.100703	0.352986
Gm9776	19.1938	-0.390298	0.249115	1.56674	0.117176	0.373246	25.2558	0.16817	0.178622	-0.941482	0.346458	0.643452
Il2rb	1.73672	-0.0515699	0.243127	0.212111	0.83202	NA	25.2571	-0.202503	0.19325	1.04788	0.294693	0.597762
H2-Eb1	1.65822	-0.172859	0.245423	0.70433	0.481227	NA	25.2688	-0.20121	0.193672	1.03892	0.298842	0.6021
Zfp599	26.4513	0.451895	0.259914	-1.73863	0.0820997	0.326024	25.2899	0.327145	0.187388	-1.74581	0.0808439	0.31424
Sec14l2	6.3841	0.322566	0.299833	-1.07582	0.282009	0.544307	25.3164	-0.0185431	0.188215	0.0985213	0.921518	0.975966
Pde9a	32.4458	0.199419	0.27283	-0.73093	0.464822	0.691922	282.89	-0.309981	0.0934769	3.31612	0.000912765	0.0152681
Gm10785	10.4061	-0.0836216	0.298134	0.280483	0.779107	0.892548	25.3197	0.289543	0.190912	-1.51663	0.129359	0.402584
Gm4204	26.0307	-0.084588	0.229738	0.368193	0.712729	0.853053	25.3388	-0.183228	0.178512	1.02642	0.304692	0.607952
Gm13248	44.6815	-0.12629	0.19243	0.656292	0.511636	0.725462	25.3661	-0.237097	0.187026	1.26772	0.204897	0.502706
Glb1l2	18.0111	-0.736785	0.28364	2.59761	0.00938763	0.133036	25.3693	-0.227658	0.192439	1.18301	0.236805	0.538889
Cd33	25.2951	-0.404031	0.237403	1.70188	0.0887783	0.336019	25.3811	-0.241797	0.186167	1.29881	0.194008	0.489573
Fanca	4.00241	0.122195	0.293596	-0.416201	0.677263	NA	36.2394	-0.50391	0.173055	2.91185	0.00359298	0.043346
Car7	2.38519	-0.0144861	0.278393	0.0520345	0.958501	NA	25.4077	-0.0398335	0.18641	0.213687	0.830791	0.937271
Mir27b	8.95883	0.514125	0.287768	-1.7866	0.0740028	0.313639	25.4209	0.0608617	0.194037	-0.31366	0.753779	0.8984
Scube2	12.2934	0.286148	0.276439	-1.03512	0.300612	0.559763	25.4211	-0.234508	0.188224	1.2459	0.212802	0.510912
Lmo3	19.2115	-0.596496	0.256977	2.3212	0.0202759	0.188103	25.4716	0.0896266	0.179694	-0.498772	0.61794	0.834659
Espl1	5.20366	0.200836	0.299334	-0.670942	0.502258	0.718555	25.4746	-0.230296	0.185966	1.23838	0.215576	0.514499
Mir208a	0.976623	0.238499	0.208168	-1.1457	0.251917	NA	25.5041	0.242568	0.18383	-1.31952	0.186995	0.480935
Itgax	4.08025	-0.191227	0.298503	0.640623	0.521768	NA	25.5081	-0.278571	0.181682	1.53329	0.125204	0.396048
Usp43	4.38326	0.561429	0.295642	-1.89902	0.0575623	NA	25.5469	-0.0897492	0.191559	0.468519	0.639413	0.844096
9930111J21Rik1	9.68799	-0.0184429	0.285904	0.0645073	0.948566	0.978735	25.5832	0.0645425	0.180925	-0.356736	0.721289	0.884521
Gm7224	36.7717	0.0383342	0.231297	-0.165736	0.868365	0.93755	25.5985	0.327865	0.183016	-1.79146	0.0732202	0.29732
Wdr17	31.8399	-0.40303	0.28715	1.40355	0.160453	0.427985	25.6581	0.274926	0.194062	-1.41669	0.156574	0.441231
Cyp46a1	2.47173	0.29506	0.268011	-1.10093	0.270928	NA	25.6608	0.436655	0.182939	-2.38689	0.0169917	0.12407
Rpl34	10.9128	0.376425	0.278581	-1.35123	0.176623	0.443202	25.6709	0.0211354	0.188833	-0.111926	0.910882	0.972338
5430405H02Rik	4.95146	0.323611	0.297517	-1.08771	0.276724	NA	25.6837	0.0756521	0.179592	-0.421244	0.673577	0.859891
Tnfrsf18	3.44087	0.175863	0.280946	-0.625968	0.531336	NA	25.7059	0.196923	0.185494	-1.06161	0.288411	0.590985
Tmem52	1.18439	0.143469	0.222944	-0.643522	0.519885	NA	25.7397	0.120346	0.191782	-0.627516	0.530321	0.778382
Chd5	2.01698	0.152724	0.276123	-0.553101	0.580194	NA	25.7776	-0.291461	0.185323	1.57272	0.115785	0.381098
Snora68	1.26781	0.577582	0.232435	-2.48492	0.0129581	NA	25.782	0.0503388	0.192484	-0.261523	0.793689	0.917696
A730011C13Rik	25.402	0.0988942	0.258793	-0.382136	0.70236	0.846995	25.7965	0.214935	0.192962	-1.11387	0.265335	0.56786
C230034O21Rik	0.856784	-0.0856879	0.224601	0.381512	0.702823	NA	25.8165	0.0206831	0.187896	-0.110077	0.912348	0.972533
Rsph1	5.43436	-0.0342633	0.299717	0.114319	0.908985	0.958717	25.8183	-0.533834	0.189237	2.82099	0.00478757	0.0534082
Il1rl1	29.029	-0.5639	0.278158	2.02727	0.042635	0.252211	25.831	-0.223274	0.188365	1.18533	0.235888	0.53774
Srcrb4d	4.06061	0.0257491	0.296244	-0.0869185	0.930736	NA	25.8657	-0.0593889	0.177824	0.333975	0.738398	0.891174
Rasd2	3.95712	-0.0125537	0.296765	0.042302	0.966258	NA	25.9829	-0.448667	0.179079	2.50542	0.0122306	0.0995378
Ercc6l	22.3787	-0.154239	0.257312	0.599424	0.54889	0.751015	25.9972	-0.137487	0.175935	0.781465	0.434529	0.711497
Degs2	6.94386	0.163842	0.299265	-0.54748	0.584049	0.774369	26.0121	0.355722	0.189361	-1.87854	0.0603077	0.267699
Cox6b2	1.57183	0.149307	0.227961	-0.654965	0.512491	NA	26.0171	0.0046956	0.179239	-0.0261974	0.9791	0.992839
I830012O16Rik	33.8758	-0.410959	0.250122	1.64303	0.100376	0.352361	26.0231	-0.295816	0.183323	1.61363	0.106607	0.364744
Gm15626	31.8057	0.409575	0.285447	-1.43486	0.151328	0.41689	26.0527	0.0588203	0.189146	-0.310978	0.755817	0.899222
9330154K18Rik	17.9481	-0.0327754	0.282792	0.115899	0.907732	0.958425	26.0772	0.0159695	0.191887	-0.0832232	0.933674	0.979165
RP23-360N5.1	38.502	-0.538981	0.253351	2.1274	0.0333866	0.226425	26.0854	0.112293	0.187055	-0.600321	0.548292	0.790178
Gm12158	35.6056	-0.0906871	0.293239	0.30926	0.757124	0.879845	26.1018	0.251198	0.190919	-1.31573	0.188264	0.483184
Gpr30	2.06851	0.201402	0.267467	-0.752997	0.451452	NA	26.1238	0.165661	0.188217	-0.88016	0.378773	0.67068
Rsph9	5.18192	0.023382	0.299849	-0.0779793	0.937845	0.97423	26.1346	-0.193403	0.17393	1.11196	0.266154	0.568627
Pla2g3	4.46934	0.775313	0.297072	-2.60985	0.00905823	NA	26.1532	0.205246	0.193468	-1.06088	0.288744	0.591495
Rgs11	1.67866	-0.0351897	0.261256	0.134694	0.892854	NA	26.154	-0.0448561	0.189657	0.236512	0.813036	0.92847
Gm9770	0.5749	0.073537	0.168865	-0.435479	0.663215	NA	26.1804	-0.197358	0.177989	1.10882	0.267506	0.569071
Fbxo47	24.596	0.0776669	0.242534	-0.320231	0.748793	0.874844	26.1882	0.360305	0.177074	-2.03477	0.0418741	0.219582
Col10a1	29.3773	-0.439465	0.283853	1.54821	0.121571	0.37798	26.2094	0.0818695	0.193532	-0.423028	0.672275	0.859139
Trim6	24.2246	-0.307222	0.258476	1.18859	0.234602	0.501749	26.21	0.0960304	0.190509	-0.504073	0.61421	0.832809
Tpcn1	110.75	0.295697	0.219137	-1.34937	0.177218	0.443548	1106.87	-0.207265	0.0540156	3.83714	0.000124477	0.00300317
Fam65c	2.3068	-0.103775	0.273092	0.379998	0.703947	NA	31.1196	0.582011	0.183703	-3.16822	0.00153376	0.0224579
Prokr2	49.4232	-0.308324	0.249834	1.23411	0.217161	0.484886	26.2916	-0.0703435	0.190172	0.369895	0.711461	0.879507
Armcx6	8.79482	0.293486	0.288752	-1.0164	0.309441	0.567146	26.2977	-0.111557	0.186169	0.599228	0.549021	0.790781
Zfp456	73.3637	-0.10508	0.21173	0.496291	0.619689	0.797902	26.3039	0.0909879	0.177071	-0.513848	0.607358	0.828291
Dpf1	1.9629	0.21562	0.252668	-0.853373	0.393453	NA	26.3112	0.104184	0.182815	-0.569887	0.568754	0.802968
4930518I15Rik	22.1262	0.365516	0.26282	-1.39074	0.164303	0.431058	26.3137	0.284742	0.178146	-1.59837	0.109961	0.370549
Nme5	32.3593	0.0487302	0.242472	-0.200972	0.84072	0.923779	26.3144	0.211315	0.180977	-1.16763	0.242955	0.544927
Cenpe	28.981	-0.261991	0.261677	1.0012	0.316731	0.573558	26.3369	-0.118079	0.188701	0.625744	0.531483	0.779152
Rab42-ps	2.42086	0.406519	0.278831	-1.45794	0.144857	NA	26.3418	0.0714689	0.182775	-0.391022	0.695781	0.872125
Mex3a	14.6431	0.346236	0.278292	-1.24415	0.213446	0.481179	26.3492	0.0545115	0.17396	-0.313357	0.754009	0.898434
Xlr	78.6431	0.066672	0.2188	-0.304716	0.760583	0.881556	26.3566	-0.468491	0.185528	2.52518	0.0115639	0.0963468
4930506C21Rik	18.4253	0.46112	0.284015	-1.62358	0.104466	0.358521	26.3594	0.303875	0.193902	-1.56716	0.117077	0.383526
Ankrd13d	2.6958	-0.285448	0.286977	0.994672	0.319896	NA	26.3632	0.105805	0.180308	-0.586802	0.557337	0.796512
2010001A14Rik	6.51641	0.466867	0.29973	-1.55762	0.119322	0.375627	26.3784	-0.0249145	0.184401	0.13511	0.892525	0.963291
1810032O08Rik	6.47459	0.370734	0.29846	-1.24215	0.21418	0.481931	26.3884	0.411172	0.178439	-2.30428	0.021207	0.143627
mt-Ti	84.3006	-0.281402	0.268069	1.04974	0.29384	0.553537	26.4576	0.0382673	0.189906	-0.201506	0.840303	0.940113
2210404O07Rik	1.38071	0.37461	0.249296	-1.50267	0.132924	NA	26.5119	0.4054	0.190113	-2.13241	0.0329732	0.190097
Gm15605	17.8749	-0.118496	0.259994	0.455766	0.648559	0.815224	26.5549	-0.154913	0.171751	0.901964	0.367076	0.660771
Col17a1	6.03809	0.23953	0.298559	-0.802285	0.422388	0.662082	26.5702	0.100555	0.189611	-0.530324	0.595887	0.821335
Dclk2	8.20993	0.262188	0.293993	-0.891818	0.37249	0.623918	26.5911	0.266784	0.18009	-1.4814	0.138501	0.414988
Brsk2	5.32939	-0.0925893	0.299815	0.308821	0.757457	0.879881	26.606	0.226137	0.194034	-1.16545	0.243838	0.545625
Atp5g2	18.5029	0.546291	0.272382	-2.00561	0.0448984	0.257873	26.6365	-0.00584154	0.181101	0.0322557	0.974268	0.991646
Tm6sf2	3.96578	0.0077541	0.261566	-0.0296449	0.97635	NA	26.6456	0.081584	0.182218	-0.447727	0.654351	0.850996
Hapln3	1.51066	-0.21753	0.256096	0.849409	0.395654	NA	26.6472	-0.0789086	0.191697	0.411631	0.68061	0.86367
Gm15737	29.6686	0.521637	0.232828	-2.24044	0.0250621	0.206075	26.6473	0.144655	0.177589	-0.814549	0.41533	0.696107
Nfkb2	48.4693	0.141543	0.22943	-0.616936	0.537277	0.741561	642.822	-0.423801	0.0769457	5.50779	3.63e-08	2.09e-06
Cdk1	11.3407	-0.635081	0.292074	2.17438	0.0296764	0.217857	26.6541	-0.124498	0.181663	0.685326	0.493138	0.754706
Adam8	1.15543	0.188575	0.230939	-0.81656	0.41418	NA	26.6823	-0.344366	0.185424	1.85718	0.0632855	0.274479
Nova2	4.86437	0.0496525	0.297932	-0.166657	0.86764	NA	26.7428	0.282429	0.175566	-1.60868	0.107687	0.366965
Clic1	160.112	0.162109	0.242272	-0.669119	0.50342	0.719063	1323.93	-0.364923	0.096491	3.78194	0.000155608	0.00363372
Gm11642	9.65743	0.00177241	0.298057	-0.00594654	0.995255	0.997619	26.7678	-0.0792264	0.177782	0.445638	0.655859	0.851935
Apobr	1.35207	-0.0832926	0.243958	0.341422	0.732786	NA	26.7682	-0.450006	0.177744	2.53177	0.0113489	0.0953356
Rhoc	165.435	0.23233	0.160531	-1.44726	0.147824	0.412706	941.447	-0.251973	0.0849464	2.96626	0.00301444	0.0377658
4732440D04Rik	4.13198	0.390681	0.295114	-1.32383	0.18556	NA	26.8031	0.399375	0.188047	-2.1238	0.0336872	0.192397
Btbd8	29.9639	0.00833177	0.218965	-0.0380507	0.969647	0.987931	26.8174	0.137029	0.180683	-0.758395	0.448215	0.722823
Gm10345	0.831001	0.117115	0.198736	-0.589298	0.555661	NA	26.8316	0.0238853	0.182718	-0.130722	0.895995	0.964723
Mblac1	4.27424	-0.114285	0.298883	0.382373	0.702185	NA	26.8359	-0.180879	0.183321	0.986677	0.323801	0.624933
Gm13736	23.0042	-0.0602774	0.241625	0.249467	0.803	0.904042	26.8673	0.138215	0.17258	-0.800877	0.423203	0.702417
Gm11960	17.8222	-0.335082	0.283246	1.183	0.236808	0.503727	26.8695	0.192324	0.182633	-1.05306	0.292312	0.594828
Gm11206	6.44563	0.185611	0.299751	-0.619219	0.535772	0.740959	26.8872	0.301091	0.185843	-1.62014	0.105202	0.361776
1700001K19Rik	1.86128	0.015685	0.267709	-0.0585898	0.953279	NA	26.9064	0.12182	0.186873	-0.651888	0.514473	0.767429
Gm18733	1.0856	0.0187376	0.214994	-0.0871538	0.930549	NA	26.9167	0.0646266	0.178482	-0.362091	0.717284	0.882102
Gpr160	26.9211	-0.144678	0.248025	0.583319	0.559678	0.758785	26.9209	-0.0310075	0.182538	0.169869	0.865113	0.950847
Ect2	37.9548	-0.376625	0.261086	1.44253	0.149153	0.414269	26.9849	0.0371676	0.185382	-0.200492	0.841096	0.940381
Col4a3	151.93	-0.121018	0.182415	0.663419	0.507062	0.721739	186.779	0.475178	0.154684	-3.07194	0.00212674	0.0289221
Ydjc	7.47595	0.291025	0.297925	-0.976842	0.328647	0.585274	26.9952	-0.00328531	0.179156	0.0183377	0.985369	0.995138
Gm4285	22.9323	0.00995972	0.261844	-0.0380369	0.969658	0.987931	27.0028	0.0734786	0.182524	-0.402569	0.687265	0.868436
Mterf	38.604	-0.0808214	0.217649	0.371338	0.710386	0.851364	27.0032	-0.140377	0.185627	0.75623	0.449511	0.723492
2610203C22Rik	40.5277	-0.30898	0.258912	1.19338	0.23272	0.500228	27.024	-0.116012	0.18354	0.632079	0.527335	0.776567
Gpr173	13.3293	-0.432847	0.276796	1.56378	0.11787	0.374117	27.0434	0.0127505	0.177166	-0.0719692	0.942626	0.981303
Gm9752	21.8321	0.0353849	0.257443	-0.137447	0.890677	0.950291	27.0515	0.187289	0.193721	-0.966796	0.333646	0.632032
Cacng7	2.59274	0.350037	0.281814	-1.24208	0.214206	NA	27.0995	-0.217004	0.186866	1.16128	0.245528	0.547961
Rusc2	91.4359	0.259173	0.218452	-1.18641	0.235461	0.502772	2094.41	-0.210814	0.0508734	4.14391	3.41e-05	0.000998939
Pcdhb5	27.3901	-0.326979	0.25872	1.26383	0.20629	0.475703	27.1176	-0.106239	0.182362	0.58257	0.560183	0.798542
Gm17137	23.7456	-0.0667732	0.280477	0.23807	0.811827	0.909883	27.1223	0.370597	0.186183	-1.9905	0.0465358	0.231572
D730003I15Rik	13.0191	0.00118591	0.275564	-0.00430358	0.996566	0.997958	27.1351	0.0891687	0.18807	-0.474125	0.635411	0.842216
Prkg2	25.7324	-0.0973465	0.242374	0.401638	0.68795	0.838632	27.1365	-0.343425	0.193495	1.77485	0.0759226	0.303611
Ccdc125	15.481	-0.420043	0.274638	1.52945	0.126154	0.38419	27.2382	0.0839988	0.173591	-0.48389	0.628464	0.839331
Lmnb1	87.6108	-0.161892	0.173469	0.933261	0.350685	0.605904	150.134	0.336948	0.11513	-2.92667	0.00342616	0.0419939
Kif5a	6.00076	0.0513718	0.297954	-0.172415	0.863111	0.935278	27.2537	-0.134292	0.179579	0.747816	0.454571	0.727695
Gm15545	9.1016	0.126433	0.299856	-0.421647	0.673282	0.830913	27.254	0.00675639	0.190003	-0.0355593	0.971634	0.990843
Xkr4	39.6089	-0.287426	0.251209	1.14417	0.252553	0.519667	27.2797	0.0952894	0.175337	-0.543464	0.586811	0.815605
AF251705	4.1493	0.493177	0.295615	-1.66831	0.0952542	NA	27.2913	0.0500085	0.184015	-0.271763	0.785804	0.913524
Msh5	9.53595	-0.0397345	0.291194	0.136454	0.891463	0.950571	27.3059	0.307739	0.177247	-1.73621	0.0825265	0.317449
Pde4dip	8023.75	0.195828	0.191443	-1.0229	0.306353	0.563866	44443.1	-0.270415	0.0912163	2.96454	0.00303135	0.0379465
Ang	9.5051	0.0770111	0.28952	-0.265996	0.790243	0.89728	27.3168	-0.350919	0.179767	1.95207	0.0509294	0.241326
Sphk1	4.46644	0.216333	0.294638	-0.734231	0.462808	NA	27.3543	-0.0478693	0.189574	0.25251	0.800647	0.921299
Foxred1	437.983	0.249071	0.187366	-1.32933	0.18374	0.451644	1217.26	-0.211307	0.0676838	3.12197	0.00179646	0.0254504
Gnaz	12.0932	-0.1877	0.295579	0.635023	0.525414	0.734781	27.448	0.0126978	0.181561	-0.0699368	0.944244	0.982103
Brip1	42.0543	-0.428219	0.243781	1.75657	0.0789908	0.320317	27.4599	-0.0219118	0.183901	0.11915	0.905156	0.969461
Uhrf1	8.90452	-0.683102	0.291186	2.34593	0.0189795	0.181252	27.4603	-0.165654	0.173522	0.954656	0.339752	0.637039
Shank2	5.39469	-0.0272394	0.297142	0.0916713	0.926959	0.968135	27.5236	-0.0870713	0.19083	0.456276	0.648191	0.848404
Tspyl3	11.135	-0.182629	0.288802	0.632369	0.527146	0.735861	27.5336	-0.100692	0.181058	0.556131	0.578122	0.810007
Gng8	1.20479	0.223716	0.241115	-0.92784	0.35349	NA	27.5495	0.443802	0.182221	-2.43551	0.0148706	0.113043
Spred3	17.977	-0.275773	0.28638	0.962962	0.335567	0.591298	27.5611	-0.00887988	0.183762	0.0483229	0.961459	0.987374
Ly96	52.9792	-0.352489	0.234593	1.50256	0.132954	0.392471	27.571	-0.103713	0.181001	0.572995	0.566648	0.801677
Gemin8	21.5239	-0.249592	0.245862	1.01517	0.310023	0.567465	27.6143	0.265875	0.181621	-1.4639	0.143221	0.422405
[truncated: 12,694 more rows]

## Sheet: ST9 ion channel expression
Supplemental Table 9. Gene expression of 300 ion channel genes extracted from whole tissue RNA-seq. The 33 significantly different genes are depicted in Figure 5.
Associated Gene Name	Base mean	L2FC (-=up in HET)	STdErr	Wald-stats	p-value	padj	transcript#	RA6 HET	RA7 HET	RA8 HET	RA9 HET	RA10 HET	RA1 WT	RA2 WT	RA3 WT	RA4 WT	RA5 WT	HET median	WT median	Max_transcript_length
Htr3b	0.13	0.01	0.05	0.2	0.84	NA	4	0	0	0	0	0	0	0	1.26298	0	0	0	0	2411
Ano1	554.83	0.17	0.17	0.99	0.32	0.625	12	827.295	294.662	395.671	462.189	568.871	477.262	499.993	579.708	571.112	871.549	462.189	571.112	4585
Ano10	997.7	0.03	0.08	0.33	0.74	0.892	7	895.849	970.255	997.587	1050.19	1026.09	941.187	925.812	1025.54	992.596	1151.92	997.587	992.596	2599
Ano2	3.14	-0.14	0.15	-0.92	0.36	NA	11	9.29545	4.48155	2.65551	0.873703	2.65828	3.81047	0	2.52596	4.21485	0.922274	2.65828	2.52596	3925
Ano3	17.16	0.25	0.19	1.3	0.19	0.488	6	23.2386	12.3243	16.8182	9.61073	12.4053	21.9102	18.3148	18.9447	16.8594	21.2123	12.4053	18.9447	6705
Ano4	514.55	0.24	0.1	2.41	0.02	0.117	11	376.466	525.461	479.762	494.516	470.515	622.06	572.337	474.881	552.145	577.344	479.762	572.337	4117
Ano5	9.35	-0.44	0.19	-2.29	0.02	0.146	7	17.429	15.6854	6.19619	14.8529	8.86092	6.66833	4.57869	10.1038	6.32227	2.76682	14.8529	6.32227	7785
Ano6	1257.5	0.07	0.11	0.6	0.55	0.792	6	1089.89	1078.93	1440.17	1225.81	1291.04	1288.89	1423.97	1553.47	1077.95	1104.88	1225.81	1288.89	5640
Ano7	1.22	0.03	0.12	0.28	0.78	NA	5	0	0	1.77034	1.74741	1.77218	3.81047	0.915738	1.26298	0	0.922274	1.74741	0.922274	3984
Ano8	559.45	0.02	0.09	0.22	0.83	0.937	7	555.403	566.916	541.724	577.518	536.086	553.471	462.448	553.186	628.012	619.768	555.403	553.471	3753
Ano9	6.13	-0.06	0.17	-0.36	0.72	NA	7	19.7528	2.24077	2.65551	5.24222	3.54437	5.71571	1.83148	6.3149	8.42969	5.53365	3.54437	5.71571	3112
Mip	0.11	-0.01	0.05	-0.17	0.87	NA	7	0	1.12039	0	0	0	0	0	0	0	0	0	0	2144
Aqp1	4408.13	-0.16	0.11	-1.4	0.16	0.447	5	4621	3464.24	5223.39	5216.88	4856.67	3408.47	4434.01	4843.53	3973.55	4039.56	4856.67	4039.56	2627
Aqp11	16.68	-0.52	0.19	-2.72	0.01	0.0663	8	24.4006	12.3243	23.0144	24.4637	23.9245	15.2419	10.0731	7.57789	14.752	11.0673	23.9245	11.0673	5798
Aqp2	0.09	-0.01	0.05	-0.17	0.87	NA	4	0	0	0	0	0.886092	0	0	0	0	0	0	0	1416
Aqp3	0.42	0	0.07	0.03	0.98	NA	8	0	1.12039	0	0.873703	0	0	0	1.26298	0	0.922274	0	0	1765
Aqp4	179.46	0.32	0.17	1.88	0.06	0.267	9	132.46	124.363	151.364	122.318	234.814	189.571	143.771	184.395	197.044	314.496	132.46	189.571	5082
Aqp5	19.82	0.33	0.19	1.8	0.07	0.296	11	17.429	6.72232	4.42585	11.3581	27.4689	7.62094	16.4833	21.4707	32.6651	52.5696	11.3581	21.4707	1551
Aqp6	0.46	-0.05	0.06	-0.86	0.39	NA	5	3.4858	1.12039	0	0	0	0	0	0	0	0	0	0	2060
Aqp7	71.83	-0.34	0.17	-2	0.05	0.229	8	52.2869	88.5106	108.876	57.6644	106.331	60.9676	56.7758	56.8341	73.7598	56.2587	88.5106	56.8341	2527
Aqp8	0.82	0.02	0.09	0.26	0.8	NA	6	0	0	1.77034	0	1.77218	1.90524	1.83148	0	0	0.922274	0	0.922274	1487
Aqp9	2.41	-0.04	0.14	-0.29	0.77	NA	8	3.4858	0	0.88517	4.36851	4.43046	0	1.83148	2.52596	1.05371	5.53365	3.4858	1.83148	2765
Best1	9.13	0.25	0.19	1.29	0.2	0.495	5	6.97159	2.24077	5.31102	12.2318	9.74702	11.4314	13.7361	6.3149	9.4834	13.8341	6.97159	11.4314	2080
Best2	0.69	-0.04	0.08	-0.46	0.65	NA	5	2.32386	1.12039	0	0	0.886092	0	0	2.52596	0	0	0.886092	0	2212
Best3	57.48	0.12	0.16	0.74	0.46	0.731	4	40.6676	59.3805	70.8136	54.1696	46.9629	61.9202	65.0174	70.7269	59.0078	46.1137	54.1696	61.9202	2719
Cacng1	0.98	0	0.1	-0.04	0.97	NA	5	0	3.36116	0.88517	0	0.886092	0.952618	0.915738	0	0	2.76682	0.88517	0.915738	1249
Cacng2	0.29	-0.01	0.06	-0.22	0.83	NA	2	0	1.12039	0	0	0.886092	0	0.915738	0	0	0	0	0	5510
Cacng3	0.09	-0.01	0.05	-0.17	0.87	NA	4	0	0	0	0	0.886092	0	0	0	0	0	0	0	2777
Cacng4	4.1	-0.82	0.17	-4.91	0	NA	3	8.13352	5.60193	10.622	11.3581	5.31655	0	0	0	0	0	8.13352	0	3500
Cacng5	0.32	0.02	0.06	0.27	0.79	NA	7	1.16193	0	0	0	0	0.952618	0	0	1.05371	0	0	0	3705
Cacng6	0.09	-0.01	0.05	-0.17	0.87	NA	3	0	0	0	0	0.886092	0	0	0	0	0	0	0	1977
Cacng7	27.1	0.22	0.19	1.16	0.25	0.548	4	31.3722	19.0466	30.981	18.3478	19.494	35.2469	21.9777	44.2043	18.9668	31.3573	19.494	31.3573	2212
Cacna1a	97.06	-0.01	0.13	-0.06	0.95	0.985	11	122.003	97.4737	101.795	76.8858	89.4953	96.2144	104.394	107.353	86.4043	88.5383	97.4737	96.2144	7926
Cacna1b	1.1	-0.16	0.11	-1.47	0.14	NA	13	3.4858	1.12039	1.77034	0	2.65828	0	0	0	1.05371	0.922274	1.77034	0	9736
Cacna1c	3641.57	0.38	0.12	3.21	0	0.0202	9	2329.67	4034.51	3513.24	2741.68	2918.79	4331.55	4532.91	4229.72	3996.73	3786.86	2918.79	4229.72	13162
Cacna1d	238.31	0.77	0.12	6.39	0	1.5e-08	11	154.537	190.466	185.886	159.888	153.294	327.701	300.362	325.849	358.262	226.879	159.888	325.849	9054
Cacna1e	16.66	-0.13	0.19	-0.65	0.52	0.768	9	25.5625	12.3243	21.2441	12.2318	18.6079	12.384	17.399	27.7856	12.6445	6.45592	18.6079	12.6445	14921
Cacna1f	1.33	0.03	0.11	0.32	0.75	NA	12	1.16193	1.12039	0	0	3.54437	3.81047	1.83148	0	0	1.84455	1.12039	1.83148	6622
Cacna1g	490.72	0.48	0.12	4.01	0	0.0016	12	354.389	448.155	440.815	363.46	392.539	613.486	504.572	452.147	741.813	595.789	392.539	595.789	8383
Cacna1h	58.88	0.66	0.19	3.41	0	0.0116	11	30.2102	31.3708	42.4882	6.11592	55.8238	46.6783	73.2591	74.5159	114.855	113.44	31.3708	74.5159	8230
Cacna1i	9.64	0.07	0.19	0.38	0.71	0.878	10	6.97159	10.0835	8.8517	11.3581	7.97483	13.3367	3.66295	10.1038	15.8057	8.30047	8.8517	10.1038	9781
Cacna1s	96.46	0.08	0.12	0.69	0.49	0.755	12	74.3636	107.557	87.6319	101.35	94.8119	103.835	94.3211	104.827	99.0489	96.8388	94.8119	99.0489	6251
Cacna2d1	3136.54	-0.21	0.1	-2.13	0.03	0.189	10	2731.7	3784.67	3694.7	3597.91	3099.55	3191.27	2932.19	2916.22	2963.04	2454.17	3597.91	2932.19	7436
Cacna2d2	3118.95	0.26	0.11	2.3	0.02	0.144	10	2216.97	3547.14	2819.27	3010.78	2480.17	3689.49	3083.29	3128.4	3784.93	3429.02	2819.27	3429.02	5807
Cacna2d3	409.23	0.49	0.11	4.65	0	0.000131	8	332.312	327.153	308.039	387.05	318.107	459.162	443.217	405.417	573.219	538.608	327.153	459.162	3695
Cacna2d4	3.78	-0.19	0.17	-1.12	0.26	NA	9	5.80966	7.84271	4.42585	1.74741	4.43046	6.66833	1.83148	1.26298	1.05371	2.76682	4.43046	1.83148	5803
Cacnb1	224.45	0.38	0.12	3.31	0	0.0157	12	164.994	192.707	174.379	219.299	206.46	239.107	218.861	236.177	306.63	285.905	192.707	239.107	3396
Cacnb2	2230.51	-0.25	0.1	-2.54	0.01	0.0938	10	1892.79	2797.61	2671.44	2473.45	2329.54	2151.01	2136.42	1977.83	2008.37	1866.68	2473.45	2008.37	5030
Cacnb3	178.41	0.21	0.12	1.76	0.08	0.31	8	190.557	122.122	151.364	173.867	181.649	176.234	188.642	179.343	198.098	222.268	173.867	188.642	2819
Cacnb4	54.74	-0.87	0.16	-5.51	0	2.04e-06	10	74.3636	92.9921	63.7323	84.7492	59.3682	39.0573	37.5453	25.2596	31.6113	38.7355	74.3636	37.5453	8225
Catsper2	84.24	-0.01	0.13	-0.07	0.94	0.981	9	77.8494	87.3902	80.5505	96.1073	81.5205	99.0723	87.9109	71.9899	77.9747	82.0824	81.5205	82.0824	2293
Catsper3	2.48	-0.14	0.15	-0.96	0.34	NA	7	5.80966	2.24077	1.77034	4.36851	1.77218	2.85785	3.66295	1.26298	1.05371	0	2.24077	1.26298	1330
Catsper4	1.66	-0.21	0.12	-1.72	0.08	NA	7	0	6.72232	1.77034	3.49481	1.77218	1.90524	0.915738	0	0	0	1.77218	0	1725
Catsperb	0.11	-0.01	0.05	-0.17	0.87	NA	6	0	1.12039	0	0	0	0	0	0	0	0	0	0	3716
Cftr	19.68	-0.08	0.19	-0.43	0.67	0.858	10	39.5057	15.6854	16.8182	13.9792	18.6079	19.0524	24.7249	12.6298	13.6982	22.1346	16.8182	19.0524	6410
Clic1	1323.93	0.36	0.1	3.78	0	0.00363	9	1230.49	960.172	1085.22	1243.28	1207.74	1530.86	1603.46	1706.29	1264.45	1407.39	1207.74	1530.86	1466
Clic3	66.76	-0.1	0.16	-0.65	0.52	0.77	10	96.4403	58.2601	62.8471	63.7803	68.2291	85.7356	64.1017	64.412	48.4707	55.3365	63.7803	64.1017	918
Clic4	10957.7	0.35	0.07	5.34	0	4.91e-06	8	8842.3	9454.94	9548.33	10311.4	9862.21	10938	12278.2	12573	12863.7	12904.5	9548.33	12573	4119
Clic5	7582.45	0.31	0.09	3.41	0	0.0116	8	6003.7	6984.49	7155.72	6897.01	6511.01	7568.55	9860.67	9481.2	7961.84	7400.33	6897.01	7961.84	5870
Clic6	68.03	-0.29	0.17	-1.73	0.08	0.322	4	82.4972	81.7882	78.7802	80.3807	62.9126	36.1995	65.0174	45.4673	56.9004	90.3829	80.3807	56.9004	3758
Clcn1	662.35	-0.63	0.16	-4.04	0	0.00148	10	568.185	824.605	865.697	1161.15	785.078	633.491	559.516	511.507	380.39	333.863	824.605	511.507	3545
Clcn2	132.77	-0.17	0.14	-1.23	0.22	0.516	11	175.452	151.252	129.235	150.277	105.445	139.082	127.288	138.928	122.231	88.5383	150.277	127.288	3944
Clcn3	2357.28	0.11	0.07	1.66	0.1	0.347	10	2340.13	2470.45	2276.66	2117.86	2123.08	2651.14	2526.52	2304.94	2353.99	2408.06	2276.66	2408.06	8193
Clcn5	455.01	-0.43	0.12	-3.69	0	0.00494	9	484.526	557.953	583.327	485.779	529.883	387.716	433.144	464.777	328.758	294.205	529.883	387.716	8390
Clcn6	509.77	-0.11	0.1	-1.1	0.27	0.573	8	488.011	560.193	576.246	510.242	518.364	568.713	521.971	505.192	460.472	388.277	518.364	505.192	5198
Clcn7	1009	0.09	0.07	1.3	0.19	0.488	4	899.335	1015.07	1030.34	990.779	941.03	1025.02	1063.17	1140.47	1043.17	941.642	990.779	1043.17	4071
Clcnka	0.2	-0.02	0.05	-0.35	0.73	NA	8	0	1.12039	0.88517	0	0	0	0	0	0	0	0	0	2511
Clcnkb	3.52	0.19	0.16	1.19	0.23	NA	5	2.32386	3.36116	1.77034	2.62111	1.77218	4.76309	1.83148	12.6298	3.16113	0.922274	2.32386	3.16113	2490
Chrna1	0.59	0.1	0.07	1.45	0.15	NA	3	0	0	0	0	0	2.85785	0.915738	0	2.10742	0	0	0.915738	4386
Chrna10	213.91	-0.28	0.16	-1.7	0.09	0.332	2	146.403	257.689	241.651	305.796	248.992	281.022	184.063	176.817	145.412	151.253	248.992	176.817	2513
Chrna2	4.75	0.39	0.18	2.19	0.03	NA	9	5.80966	2.24077	1.77034	1.74741	1.77218	2.85785	7.32591	11.3668	5.26856	7.37819	1.77218	7.32591	3554
Chrna3	0.42	-0.04	0.07	-0.56	0.58	NA	6	0	1.12039	0.88517	0	0.886092	0	0	1.26298	0	0	0.88517	0	3123
Chrna4	3.47	0.11	0.16	0.71	0.48	NA	9	1.16193	2.24077	5.31102	1.74741	3.54437	5.71571	8.24165	2.52596	4.21485	0	2.24077	4.21485	4565
Chrna5	0.47	-0.05	0.07	-0.72	0.47	NA	9	0	1.12039	2.65551	0	0	0	0	0	0	0.922274	0	0	2738
Chrna7	1.48	0.08	0.13	0.61	0.54	NA	7	2.32386	0	1.77034	1.74741	0	0.952618	2.74722	1.26298	2.10742	1.84455	1.74741	1.84455	2814
Chrna9	0.44	-0.03	0.06	-0.49	0.63	NA	7	2.32386	1.12039	0	0	0	0.952618	0	0	0	0	0	0	1843
Chrnb1	140.25	-0.17	0.16	-1.04	0.3	0.601	9	203.338	144.53	143.398	118.824	142.661	124.793	182.232	149.032	103.264	90.3829	143.398	124.793	2155
Chrnb2	11.48	0	0.19	0	1	1	3	10.4574	11.2039	13.2776	13.1055	8.86092	16.1945	6.41017	16.4188	10.5371	8.30047	11.2039	10.5371	6399
Chrnb4	1.33	0.07	0.12	0.61	0.54	NA	6	2.32386	1.12039	0.88517	0.873703	0	0	2.74722	1.26298	3.16113	0.922274	0.88517	1.26298	3486
Chrne	1.45	-0.02	0.12	-0.16	0.87	NA	11	0	3.36116	1.77034	0.873703	1.77218	3.81047	0.915738	0	1.05371	0.922274	1.77034	0.922274	1616
Chrng	1.74	0.01	0.13	0.08	0.94	NA	9	0	2.24077	1.77034	2.62111	1.77218	0	3.66295	1.26298	3.16113	0.922274	1.77218	1.26298	2780
Cnga1	0.35	-0.03	0.05	-0.71	0.48	NA	7	0	0	0	0	3.54437	0	0	0	0	0	0	0	2739
Cnga2	0.67	-0.14	0.08	-1.68	0.09	NA	7	1.16193	1.12039	0	0.873703	3.54437	0	0	0	0	0	1.12039	0	3064
Cnga3	0.89	-0.02	0.1	-0.25	0.81	NA	9	0	3.36116	0	0.873703	0.886092	0	1.83148	0	1.05371	0.922274	0.873703	0.922274	3554
Cnga4	0.52	-0.02	0.07	-0.23	0.82	NA	4	0	2.24077	0	0	0.886092	0	0	0	2.10742	0	0	0	2484
Cngb1	12.41	0.16	0.19	0.82	0.41	0.695	11	13.9432	10.0835	9.73687	6.98962	14.1775	9.52618	9.15738	11.3668	10.5371	28.5905	10.0835	10.5371	6189
Cngb3	7.32	-0.26	0.19	-1.38	0.17	NA	7	9.29545	10.0835	7.08136	5.24222	13.2914	8.57356	3.66295	8.84087	5.26856	1.84455	9.29545	5.26856	4708
Hcn1	84.23	-0.38	0.18	-2.1	0.04	0.198	7	108.06	90.7513	95.5984	55.0433	150.636	39.0573	73.2591	87.1457	80.0821	62.7146	95.5984	73.2591	14141
Hcn2	287.72	-1.31	0.1	-12.58	0	1.76e-33	4	420.619	427.988	401.867	403.651	442.16	140.035	134.614	136.402	185.453	184.455	420.619	140.035	3195
Hcn3	2.75	-0.07	0.14	-0.54	0.59	NA	5	3.4858	1.12039	3.54068	6.98962	0.886092	4.76309	0	2.52596	4.21485	0	3.4858	2.52596	4002
Hcn4	94.66	0.04	0.19	0.22	0.83	0.935	8	141.756	73.9455	95.5984	34.0744	108.989	20.005	110.804	128.824	142.251	90.3829	95.5984	110.804	3798
Gabra1	6.23	0.11	0.19	0.61	0.54	NA	7	10.4574	3.36116	2.65551	3.49481	7.97483	5.71571	6.41017	7.57789	6.32227	8.30047	3.49481	6.41017	4688
Gabra2	0.09	-0.01	0.05	-0.17	0.87	NA	5	0	0	0	0	0.886092	0	0	0	0	0	0	0	5852
Gabra3	14.12	0.09	0.19	0.46	0.64	0.846	8	16.267	8.9631	14.1627	9.61073	17.7218	9.52618	21.9777	13.8928	11.5908	17.5232	14.1627	13.8928	3662
Gabra4	1.5	-0.14	0.12	-1.2	0.23	NA	7	3.4858	2.24077	0.88517	0	4.43046	0.952618	0	0	2.10742	0.922274	2.24077	0.922274	4108
Gabra5	0.3	0.02	0.06	0.26	0.79	NA	6	1.16193	0	0	0	0	0.952618	0.915738	0	0	0	0	0	2671
Gabra6	0.18	-0.02	0.05	-0.35	0.73	NA	8	0	0	0	0	1.77218	0	0	0	0	0	0	0	2467
Gabrb1	1.52	-0.01	0.13	-0.11	0.91	NA	7	2.32386	1.12039	1.77034	1.74741	0.886092	0.952618	0.915738	1.26298	4.21485	0	1.74741	0.952618	13737
Gabrb2	0.93	-0.13	0.09	-1.46	0.14	NA	7	3.4858	2.24077	2.65551	0	0	0.952618	0	0	0	0	2.24077	0	3989
Gabrb3	0.69	0.08	0.06	1.27	0.2	NA	8	0	0	0	0	0	0	0	5.05192	0	1.84455	0	0	5712
Gabre	19.84	-0.27	0.19	-1.41	0.16	0.445	8	26.7244	25.7689	16.8182	16.6004	28.355	21.9102	18.3148	13.8928	18.9668	11.0673	25.7689	18.3148	4306
Gabrg3	13.67	0.54	0.19	2.79	0.01	0.0565	8	4.64773	11.2039	8.8517	6.98962	12.4053	13.3367	14.6518	13.8928	22.1279	28.5905	8.8517	14.6518	9767
Gabrq	1.19	-0.15	0.12	-1.28	0.2	NA	6	2.32386	2.24077	0.88517	1.74741	1.77218	0	1.83148	0	1.05371	0	1.77218	0	4943
Gabrr1	16.38	0.61	0.19	3.16	0	0.0233	9	5.80966	11.2039	11.5072	14.8529	8.86092	25.7207	17.399	20.2077	31.6113	16.6009	11.2039	20.2077	2286
Gabrr2	20.94	0.62	0.18	3.4	0	0.0119	5	10.4574	15.6854	17.7034	12.2318	15.0636	26.6733	29.3036	31.5745	29.5039	21.2123	15.0636	29.3036	1933
Gabrr3	0.32	-0.04	0.06	-0.71	0.48	NA	4	1.16193	1.12039	0	0	0.886092	0	0	0	0	0	0.886092	0	1656
Gja1	12651.2	-0.04	0.1	-0.41	0.68	0.866	9	9734.66	14035.1	12614.6	13983.6	13905.4	12384	12133.5	11019.5	12007	14694.6	13905.4	12133.5	3105
Gja10	0.09	0.01	0.05	0.2	0.84	NA	4	0	0	0	0	0	0	0.915738	0	0	0	0	0	2117
Gja3	436.81	0.13	0.13	0.97	0.33	0.631	6	354.389	405.58	417.8	477.915	418.236	415.341	347.981	404.154	507.889	618.846	417.8	415.341	1548
Gja4	136.42	-0.12	0.17	-0.68	0.5	0.758	7	168.48	92.9921	174.379	153.772	128.483	83.8304	174.906	156.61	142.251	88.5383	153.772	142.251	1685
Gja5	9082.72	-0.51	0.13	-4.07	0	0.00133	9	9999.58	13322.5	10339.7	10226.7	10501.1	7370.41	5989.85	5600.06	7965.01	9512.34	10339.7	7370.41	3668
Gja8	0.75	0.01	0.08	0.07	0.94	NA	5	0	0	0	1.74741	1.77218	0	0	0	2.10742	1.84455	0	0	6940
Gjb2	0.67	-0.02	0.09	-0.24	0.81	NA	7	0	1.12039	1.77034	0	0.886092	0.952618	0	0	1.05371	0.922274	0.886092	0.922274	2406
Gjb3	3.83	0.26	0.17	1.51	0.13	NA	7	3.4858	2.24077	1.77034	0.873703	4.43046	2.85785	5.49443	7.57789	3.16113	6.45592	2.24077	5.49443	1880
Gjb4	0.39	0.07	0.06	1.05	0.3	NA	3	0	0	0	0	0	1.90524	0.915738	0	1.05371	0	0	0.915738	1446
Gjb5	35.71	0.54	0.19	2.81	0	0.0548	2	38.3437	10.0835	17.7034	16.6004	32.7854	24.7681	64.1017	35.3635	38.9873	78.3933	17.7034	38.9873	1721
Gjc1	321.23	0.18	0.09	2.05	0.04	0.214	9	268.406	312.588	316.891	333.754	267.6	364.853	347.981	338.479	328.758	332.941	312.588	338.479	3413
Gjc2	15.25	0.2	0.19	1.07	0.28	0.587	8	18.5909	11.2039	9.73687	14.8529	13.2914	18.0997	13.7361	13.8928	17.9131	21.2123	13.2914	17.9131	2187
Gjc3	3.16	0.03	0.16	0.19	0.85	NA	6	4.64773	3.36116	1.77034	0.873703	4.43046	0.952618	3.66295	5.05192	3.16113	3.6891	3.36116	3.66295	4002
Gjd2	0.12	-0.01	0.05	-0.17	0.87	NA	4	1.16193	0	0	0	0	0	0	0	0	0	0	0	2879
Gjd3	1.91	0.13	0.14	0.91	0.36	NA	1	0	2.24077	1.77034	1.74741	0.886092	0	1.83148	3.78894	3.16113	3.6891	1.74741	3.16113	837
Gjd4	0.1	0.01	0.05	0.2	0.84	NA	3	0	0	0	0	0	0.952618	0	0	0	0	0	0	2661
Gje1	0.41	0	0.06	0.02	0.98	NA	4	0	2.24077	0	0	0	1.90524	0	0	0	0	0	0	1480
Gria1	64.33	-0.86	0.19	-4.61	0	0.000157	11	101.088	70.5844	112.417	55.917	121.395	14.2893	47.6184	45.4673	35.8262	38.7355	101.088	38.7355	5546
Gria2	0.9	-0.02	0.09	-0.17	0.86	NA	9	0	2.24077	0.88517	0	1.77218	0	0	0	3.16113	0.922274	0.88517	0	10371
Gria3	322.69	-1.48	0.12	-12.51	0	4.08e-33	11	446.182	527.702	558.542	373.071	541.402	143.845	172.159	146.506	171.755	145.719	527.702	146.506	5206
Gria4	73.31	0.39	0.19	2.13	0.03	0.191	10	61.5824	71.7048	71.6988	40.1903	45.1907	108.598	104.394	122.509	68.4912	38.7355	61.5824	104.394	5441
Grid1	1.27	0.03	0.12	0.24	0.81	NA	6	1.16193	1.12039	1.77034	0.873703	0.886092	0.952618	0	0	3.16113	2.76682	1.12039	0.952618	6003
Grid2	8.76	-0.08	0.19	-0.41	0.68	0.863	4	19.7528	10.0835	5.31102	2.62111	9.74702	9.52618	10.0731	7.57789	7.37598	5.53365	9.74702	7.57789	5860
Grik1	0.4	-0.03	0.06	-0.48	0.63	NA	9	0	2.24077	0.88517	0	0	0	0.915738	0	0	0	0	0	3655
Grik2	39	-0.15	0.19	-0.78	0.44	0.713	9	51.125	25.7689	65.5026	40.1903	28.355	48.5835	41.2082	40.4154	29.5039	19.3678	40.1903	40.4154	4800
Grik3	31.05	0	0.18	-0.01	0.99	0.996	9	25.5625	17.9262	31.8661	47.18	31.8993	23.8155	33.8823	31.5745	40.041	26.746	31.8661	31.5745	8973
Grik4	2.96	-0.09	0.15	-0.59	0.55	NA	9	3.4858	7.84271	1.77034	3.49481	0.886092	4.76309	0	1.26298	4.21485	1.84455	3.4858	1.84455	5887
Grik5	138.92	0.04	0.1	0.4	0.69	0.869	8	137.108	129.965	141.627	138.045	137.344	142.893	152.013	138.928	133.821	137.419	137.344	138.928	4061
Grin1	0.09	-0.01	0.05	-0.17	0.87	NA	8	0	0	0	0	0.886092	0	0	0	0	0	0	0	4276
Grin2a	15.3	0.03	0.19	0.18	0.86	0.947	7	27.8864	11.2039	17.7034	7.86333	10.6331	26.6733	14.6518	7.57789	9.4834	19.3678	11.2039	14.6518	14634
Grin2b	1.58	-0.2	0.12	-1.65	0.1	NA	9	2.32386	4.48155	4.42585	0	1.77218	1.90524	0.915738	0	0	0	2.32386	0	24060
Grin2c	588.92	-0.74	0.11	-6.72	0	1.81e-09	8	672.758	852.614	724.954	633.435	871.029	394.384	419.408	388.998	407.786	523.852	724.954	407.786	4895
Grin2d	20.68	0.14	0.19	0.74	0.46	0.732	10	27.8864	23.5281	15.0479	13.9792	15.9497	19.0524	18.3148	17.6817	29.5039	25.8237	15.9497	19.0524	5431
Grin3a	84.67	0.19	0.18	1.05	0.29	0.594	10	82.4972	69.464	97.3687	69.0225	64.6847	89.5461	138.277	111.142	83.2432	41.5023	69.464	89.5461	7491
Grin3b	52.17	-0.13	0.15	-0.85	0.4	0.685	3	48.8011	60.5009	61.9619	42.8114	61.1404	48.5835	54.9443	45.4673	56.9004	40.5801	60.5009	48.5835	3283
Glra1	0.09	-0.01	0.05	-0.17	0.87	NA	10	0	0	0	0.873703	0	0	0	0	0	0	0	0	2390
Glra3	0.2	-0.02	0.05	-0.35	0.73	NA	8	0	1.12039	0	0	0.886092	0	0	0	0	0	0	0	6508
Glra4	6.27	-0.12	0.17	-0.72	0.47	NA	6	4.64773	13.4446	4.42585	7.86333	6.20265	9.52618	10.9889	2.52596	2.10742	0.922274	6.20265	2.52596	1831
Glrb	4.35	0.16	0.17	0.97	0.33	NA	11	4.64773	2.24077	5.31102	0	4.43046	6.66833	0.915738	7.57789	5.26856	6.45592	4.43046	6.45592	3029
Hvcn1	80.26	0.08	0.13	0.66	0.51	0.767	8	80.1733	66.1028	83.206	83.0018	74.4318	94.3092	73.2591	87.1457	85.3506	75.6265	80.1733	85.3506	2805
Itpr1	3748.09	-0.05	0.08	-0.62	0.53	0.78	8	3734.45	3675.99	4260.32	3611.89	3810.2	4169.61	3769.18	3843.25	3487.79	3118.21	3734.45	3769.18	9870
Itpr2	1750.98	-0.04	0.14	-0.33	0.74	0.893	10	2243.69	1613.36	1729.62	1686.25	1641.93	2036.7	2020.12	1943.73	1457.28	1137.16	1686.25	1943.73	11679
Itpr3	508.55	0.19	0.15	1.25	0.21	0.509	8	727.369	332.755	441.7	414.135	427.983	578.239	594.314	613.809	434.129	521.085	427.983	578.239	8990
Kcnma1	6.87	-0.31	0.18	-1.66	0.1	NA	8	4.64773	6.72232	13.2776	11.3581	7.97483	4.76309	2.74722	11.3668	2.10742	3.6891	7.97483	3.6891	4990
Kcnn1	264.71	0.11	0.1	1.09	0.28	0.58	10	253.301	250.967	244.307	277.837	244.561	237.202	249.081	285.434	290.824	313.573	250.967	285.434	4045
Kcnn2	144.22	-0.5	0.13	-3.84	0	0.00297	9	159.185	181.503	172.608	175.614	173.674	133.367	86.9952	90.9346	125.392	142.953	173.674	125.392	3682
Kcnn3	12.95	-0.15	0.19	-0.75	0.45	0.726	8	17.429	10.0835	21.2441	9.61073	13.2914	15.2419	17.399	6.3149	10.5371	8.30047	13.2914	10.5371	8314
Kcnn4	9.84	0.26	0.18	1.42	0.16	0.441	7	18.5909	3.36116	6.19619	2.62111	6.20265	20.9576	7.32591	10.1038	14.752	8.30047	6.19619	10.1038	3637
Kcnu1	5.23	-0.14	0.18	-0.8	0.42	NA	10	6.97159	2.24077	4.42585	6.11592	10.6331	0.952618	7.32591	3.78894	5.26856	4.61137	6.11592	4.61137	3536
Kcnj1	0.41	-0.06	0.06	-1	0.32	NA	8	2.32386	0	0.88517	0	0.886092	0	0	0	0	0	0.88517	0	3070
Kcnj10	9.22	0.07	0.19	0.35	0.72	0.886	5	2.32386	11.2039	10.622	4.36851	14.1775	6.66833	7.32591	17.6817	9.4834	8.30047	10.622	8.30047	5407
Kcnj11	.	.	.	.	.	.	.	.	.	.	.	.	.	.	.	.	.	.	.	3142
Kcnj12	1006.41	-0.09	0.11	-0.76	0.45	0.722	9	883.068	1132.71	1004.67	1022.23	1154.58	749.71	859.878	1015.44	1085.32	1156.53	1022.23	1015.44	2463
Kcnj13	9.96	-0.29	0.19	-1.55	0.12	0.389	3	11.6193	13.4446	15.9331	13.1055	8.86092	14.2893	10.9889	1.26298	7.37598	2.76682	13.1055	7.37598	1270
Kcnj14	2.21	0.04	0.15	0.27	0.79	NA	5	1.16193	0	3.54068	1.74741	3.54437	2.85785	0.915738	2.52596	2.10742	3.6891	1.74741	2.52596	2681
Kcnj15	37.49	-1.76	0.18	-9.64	0	1.38e-19	8	42.9915	87.3902	67.2729	55.0433	72.6596	8.57356	9.15738	13.8928	10.5371	7.37819	67.2729	9.15738	5705
Kcnj16	0.91	-0.02	0.1	-0.2	0.84	NA	10	2.32386	0	0.88517	0	1.77218	1.90524	0	1.26298	0	0.922274	0.88517	0.922274	3701
Kcnj2	2539.83	0.01	0.09	0.13	0.9	0.967	2	2150.74	2728.14	2483.79	2481.32	2803.6	2602.55	2730.73	2584.06	2637.44	2195.93	2483.79	2602.55	5444
Kcnj3	16779.3	-0.18	0.1	-1.78	0.08	0.302	6	15414.2	20164.7	17452.9	20065.5	16456.5	15917.3	13686.6	13854.9	16051.2	18729.5	17452.9	15917.3	5215
Kcnj4	3.96	0.08	0.17	0.47	0.64	NA	6	6.97159	2.24077	1.77034	1.74741	5.31655	2.85785	6.41017	2.52596	4.21485	5.53365	2.24077	4.21485	2148
Kcnj5	9251.23	0.17	0.09	1.87	0.06	0.27	5	7450.31	8763.67	8464	9425.51	9260.55	8411.62	9161.96	9652.96	11144.1	10777.7	8763.67	9652.96	4496
Kcnj6	1.17	0.02	0.1	0.18	0.86	NA	10	3.4858	1.12039	0	0.873703	0	1.90524	1.83148	2.52596	0	0	0.873703	1.83148	3637
Kcnj8	325.3	-0.22	0.16	-1.41	0.16	0.446	7	206.824	305.866	437.274	456.073	372.159	282.928	341.57	349.846	263.428	237.024	372.159	282.928	2548
Kcnj9	2.67	0.14	0.15	0.95	0.34	NA	7	0	3.36116	1.77034	3.49481	0.886092	1.90524	0.915738	6.3149	5.26856	2.76682	1.77034	2.76682	3857
Kcnt1	6.84	-0.15	0.19	-0.8	0.43	NA	9	9.29545	12.3243	9.73687	2.62111	5.31655	7.62094	6.41017	5.05192	6.32227	3.6891	9.29545	6.32227	6639
Kcnt2	993.64	0.11	0.13	0.8	0.42	0.702	10	1316.47	831.327	882.515	809.923	913.561	1183.15	1114.45	1166.99	959.931	758.109	882.515	1114.45	5790
Kcnk1	0.57	-0.09	0.09	-1.1	0.27	NA	8	1.16193	0	0.88517	0.873703	1.77218	0	0	0	1.05371	0	0.88517	0	2301
Kcnk10	0.93	0	0.1	0.02	0.98	NA	9	0	1.12039	2.65551	0	0.886092	1.90524	0.915738	0	0	1.84455	0.886092	0.915738	2533
Kcnk13	30.79	0.18	0.18	1	0.32	0.622	10	30.2102	24.6485	31.8661	20.0952	32.7854	36.1995	34.7981	47.9933	25.2891	23.9791	30.2102	34.7981	3078
Kcnk16	0.09	-0.01	0.05	-0.17	0.87	NA	7	0	0	0	0	0.886092	0	0	0	0	0	0	0	879
Kcnk18	0.88	-0.07	0.08	-0.82	0.41	NA	7	1.16193	0	0	0	5.31655	0	0	1.26298	1.05371	0	0	0	3032
Kcnk2	9.95	-0.32	0.19	-1.68	0.09	0.339	10	12.7812	12.3243	19.4737	9.61073	7.97483	10.4788	4.57869	12.6298	3.16113	6.45592	12.3243	6.45592	3572
Kcnk3	4798.46	0.22	0.1	2.12	0.03	0.195	6	3662.41	5134.73	4725.92	3725.47	4783.13	4918.37	4891.87	4729.86	5586.78	5826.01	4725.92	4918.37	3811
Kcnk4	5.09	0.16	0.17	0.91	0.37	NA	8	3.4858	5.60193	5.31102	3.49481	2.65828	12.384	4.57869	5.05192	7.37598	0.922274	3.49481	5.05192	1715
Kcnk5	77.99	0.31	0.17	1.8	0.07	0.293	8	65.0682	40.3339	58.4212	82.1281	87.7231	65.7306	75.0906	85.8827	95.8877	123.585	65.0682	85.8827	3364
Kcnk6	262.97	0	0.13	0	1	1	9	320.693	201.67	313.35	211.436	267.6	302.933	260.985	287.96	214.957	248.092	267.6	260.985	4084
Kcnk7	16.46	-0.15	0.19	-0.8	0.43	0.704	7	17.429	25.7689	19.4737	23.59	7.08874	25.7207	16.4833	18.9447	7.37598	2.76682	19.4737	16.4833	1226
Kcnk9	0.26	-0.03	0.05	-0.57	0.57	NA	6	0	0	0	0.873703	1.77218	0	0	0	0	0	0	0	1209
Kcna1	525.1	0.72	0.16	4.46	0	0.000295	3	356.713	311.468	466.485	206.194	462.54	663.022	793.03	755.263	779.747	456.526	356.713	755.263	4031
Kcna2	41.97	-0.25	0.18	-1.37	0.17	0.463	1	51.125	23.5281	60.1916	37.5692	62.9126	38.1047	42.124	31.5745	42.1485	30.435	51.125	38.1047	11582
Kcna3	8.35	0.07	0.18	0.39	0.69	0.872	3	8.13352	0	11.5072	6.11592	12.4053	7.62094	16.4833	11.3668	5.26856	4.61137	8.13352	7.62094	1902
Kcna4	331.53	-0.5	0.13	-3.72	0	0.00445	5	273.054	454.877	408.949	432.483	415.577	336.274	292.121	222.285	237.085	242.558	415.577	242.558	4792
Kcna5	186.56	-0.42	0.16	-2.61	0.01	0.0819	3	142.918	188.225	345.216	218.426	210.89	153.372	129.119	128.824	191.775	156.787	210.89	153.372	2862
Kcna6	46.71	0.07	0.18	0.39	0.7	0.872	7	40.6676	32.4912	69.0433	28.8322	53.1655	57.1571	58.6073	54.3082	44.2559	28.5905	40.6676	54.3082	5836
Kcna7	265.78	0.27	0.12	2.2	0.03	0.17	9	230.062	268.893	215.982	273.469	204.687	255.302	273.806	247.544	355.101	332.941	230.062	273.806	2182
Kcnb1	510.28	-0.02	0.1	-0.17	0.87	0.952	8	443.858	523.221	540.839	535.58	521.022	429.631	456.038	517.822	586.917	547.831	523.221	517.822	11153
Kcnb2	3.71	-0.07	0.16	-0.46	0.65	NA	4	3.4858	6.72232	4.42585	2.62111	3.54437	0	2.74722	1.26298	9.4834	2.76682	3.54437	2.74722	14845
Kcnb2	3.71	-0.07	0.16	-0.46	0.65	NA	.	.	.	.	.	.	.	.	.	.	.	.	.	14845
Kcnb2	.	.	.	.	.	.	4	3.4858	6.72232	4.42585	2.62111	3.54437	0	2.74722	1.26298	9.4834	2.76682	3.54437	2.74722	14845
Kcnb2	.	.	.	.	.	.	.	.	.	.	.	.	.	.	.	.	.	.	.	14845
Kcnc1	4.2	-0.53	0.15	-3.44	0	NA	6	2.32386	17.9262	10.622	5.24222	2.65828	0	0.915738	1.26298	1.05371	0	5.24222	0.915738	7760
Kcnc2	306.57	0.34	0.19	1.76	0.08	0.31	6	367.17	209.512	230.144	201.825	193.168	515.366	493.583	453.41	246.568	154.942	209.512	453.41	6196
Kcnc3	12.38	-0.12	0.19	-0.61	0.54	0.786	8	8.13352	17.9262	17.7034	9.61073	13.2914	4.76309	13.7361	17.6817	12.6445	8.30047	13.2914	12.6445	5281
Kcnc4	10.92	-0.19	0.19	-0.99	0.32	0.623	8	22.0767	6.72232	12.3924	11.3581	9.74702	5.71571	10.9889	11.3668	10.5371	8.30047	11.3581	10.5371	3667
Kcnd1	16.24	-0.14	0.19	-0.74	0.46	0.729	4	19.7528	17.9262	11.5072	14.8529	23.9245	9.52618	9.15738	23.9966	17.9131	13.8341	17.9262	13.8341	5287
Kcnd2	1487.96	-0.23	0.11	-2.04	0.04	0.217	5	1425.69	1863.2	1542.85	1710.71	1541.8	1339.38	1094.31	1208.67	1446.75	1706.21	1542.85	1339.38	5152
Kcnd3	882.5	-0.15	0.1	-1.47	0.14	0.419	11	722.722	1056.52	993.161	895.545	984.449	952.618	800.355	807.045	801.874	810.679	984.449	807.045	7169
Kcnf1	371.7	-1.48	0.15	-9.73	0	5.82e-20	6	664.625	574.758	519.595	700.71	443.046	155.277	191.389	162.925	209.689	94.9942	574.758	162.925	4789
Kcng1	0.38	-0.04	0.07	-0.55	0.58	NA	4	0	1.12039	0.88517	0	0.886092	0	0.915738	0	0	0	0.88517	0	4089
Kcng2	1506.38	0.02	0.1	0.18	0.86	0.948	7	1235.13	1525.97	1464.07	1619.85	1633.07	1386.06	1349.8	1366.55	1611.12	1872.22	1525.97	1386.06	2813
Kcng3	1.36	-0.19	0.11	-1.72	0.09	NA	1	2.32386	2.24077	3.54068	0	3.54437	1.90524	0	0	0	0	2.32386	0	3356
Kcng4	2.09	-0.15	0.14	-1.07	0.28	NA	6	4.64773	3.36116	3.54068	0	2.65828	2.85785	1.83148	0	1.05371	0.922274	3.36116	1.05371	3806
Kcnh1	18.9	0.08	0.19	0.4	0.69	0.869	7	17.429	15.6854	15.0479	20.9689	20.3801	25.7207	21.9777	30.3115	9.4834	11.9896	17.429	21.9777	7242
Kcnh2	3527.11	0.08	0.09	0.91	0.36	0.655	9	3074.47	3642.38	3237.07	3763.04	3365.38	3363.69	3172.12	3410.05	3930.34	4312.55	3365.38	3410.05	4221
Kcnh3	6.41	-0.08	0.19	-0.41	0.68	NA	6	11.6193	3.36116	5.31102	4.36851	9.74702	5.71571	2.74722	6.3149	8.42969	6.45592	5.31102	6.3149	3583
Kcnh4	3.42	0.07	0.16	0.44	0.66	NA	10	1.16193	3.36116	2.65551	0.873703	7.08874	3.81047	6.41017	3.78894	3.16113	1.84455	2.65551	3.78894	3948
Kcnh5	0.29	-0.04	0.06	-0.7	0.49	NA	2	0	1.12039	0.88517	0.873703	0	0	0	0	0	0	0.873703	0	4061
Kcnh6	7.54	0.46	0.19	2.46	0.01	NA	10	1.16193	1.12039	3.54068	9.61073	5.31655	9.52618	6.41017	15.1558	11.5908	11.9896	3.54068	11.5908	3368
Kcnh7	486.39	-0.31	0.14	-2.22	0.03	0.165	5	352.065	736.094	608.997	496.263	541.402	445.825	460.616	387.735	453.096	381.822	541.402	445.825	13321
Kcnh8	2.77	-0.07	0.15	-0.47	0.64	NA	10	2.32386	5.60193	1.77034	3.49481	2.65828	2.85785	0	0	5.26856	3.6891	2.65828	2.85785	4287
Kcnh8	2.77	-0.07	0.15	-0.47	0.64	NA	.	.	.	.	.	.	.	.	.	.	.	.	.	4287
Kcnh8	.	.	.	.	.	.	10	2.32386	5.60193	1.77034	3.49481	2.65828	2.85785	0	0	5.26856	3.6891	2.65828	2.85785	4287
Kcnh8	.	.	.	.	.	.	.	.	.	.	.	.	.	.	.	.	.	.	.	4287
Kcnq1	1426.47	0	0.1	-0.02	0.98	0.994	9	1264.18	1493.48	1419.81	1433.75	1526.74	1314.61	1242.66	1279.4	1665.92	1624.12	1433.75	1314.61	3029
Kcnq2	2.46	-0.27	0.14	-1.97	0.05	NA	12	1.16193	1.12039	7.08136	6.11592	4.43046	2.85785	1.83148	0	0	0	4.43046	0	8209
Kcnq3	5.04	0.26	0.18	1.44	0.15	NA	8	5.80966	4.48155	1.77034	2.62111	3.54437	4.76309	3.66295	7.57789	4.21485	11.9896	3.54437	4.76309	11406
Kcnq4	68.37	-0.25	0.18	-1.39	0.16	0.451	7	89.4687	57.1397	98.2539	72.5173	65.5708	49.5361	76.922	85.8827	57.9541	30.435	72.5173	57.9541	3919
Kcnq5	13.98	0.19	0.19	0.97	0.33	0.63	11	20.9148	6.72232	9.73687	13.1055	10.6331	8.57356	17.399	21.4707	13.6982	17.5232	10.6331	17.399	6975
Kcns1	0.39	0	0.07	0.03	0.98	NA	3	1.16193	0	0.88517	0	0	0.952618	0.915738	0	0	0	0	0	2712
Kcns2	0.18	-0.02	0.05	-0.35	0.73	NA	6	0	0	0.88517	0	0.886092	0	0	0	0	0	0	0	4360
Kcns3	8.9	0.29	0.19	1.49	0.14	0.411	5	11.6193	2.24077	7.08136	3.49481	9.74702	8.57356	13.7361	12.6298	11.5908	8.30047	7.08136	11.5908	2933
Kcnv2	356.49	0.78	0.11	7.02	0	2.49e-10	3	250.977	234.161	282.369	221.921	279.119	474.404	452.375	351.109	526.856	491.572	250.977	474.404	5108
P2rx1	5.78	-0.2	0.18	-1.13	0.26	NA	9	13.9432	6.72232	4.42585	3.49481	7.08874	8.57356	3.66295	5.05192	2.10742	2.76682	6.72232	3.66295	2486
P2rx2	0.46	-0.05	0.07	-0.69	0.49	NA	11	0	0	0	2.62111	0.886092	0	0	0	1.05371	0	0	0	2096
P2rx3	7.86	-0.11	0.19	-0.56	0.58	NA	9	6.97159	4.48155	9.73687	9.61073	11.5192	9.52618	4.57869	7.57789	6.32227	8.30047	9.61073	7.57789	1812
P2rx4	480.36	0.12	0.08	1.61	0.11	0.367	10	450.83	408.941	460.289	518.106	452.793	496.314	499.993	527.926	478.385	510.018	452.793	499.993	3895
P2rx5	405.77	0	0.1	-0.04	0.97	0.991	9	339.284	494.091	374.427	413.261	410.261	397.242	391.02	402.891	433.075	402.112	410.261	402.112	2395
P2rx6	162.6	-0.12	0.13	-0.95	0.34	0.637	7	140.594	175.901	173.493	200.952	161.269	200.05	130.035	151.558	131.714	160.476	173.493	151.558	3382
P2rx7	157.85	0.05	0.13	0.37	0.71	0.879	12	160.347	122.122	157.56	176.488	155.952	196.239	178.569	173.028	140.144	118.051	157.56	173.028	4936
Ryr1	3.99	-0.24	0.17	-1.45	0.15	NA	11	4.64773	8.9631	7.08136	1.74741	4.43046	3.81047	0	2.52596	2.10742	4.61137	4.64773	2.52596	15358
Ryr2	91611.3	-0.04	0.13	-0.32	0.75	0.898	10	67978.8	117102	109857	75093	95559.7	90675	99346.6	90765.4	97924.6	71811	95559.7	90765.4	16813
Ryr3	2718.02	0.88	0.16	5.5	0	2.12e-06	9	993.452	2086.16	1971.27	1648.68	1891.81	3589.47	4725.21	4213.3	3731.19	2329.66	1891.81	3731.19	15468
Scnn1a	24.17	-0.02	0.18	-0.12	0.9	0.969	11	29.0483	15.6854	23.8996	22.7163	30.1271	18.0997	18.3148	32.8375	24.2354	26.746	23.8996	24.2354	3499
Scnn1b	3.53	-0.16	0.17	-0.94	0.35	NA	8	3.4858	5.60193	6.19619	3.49481	2.65828	3.81047	3.66295	2.52596	1.05371	2.76682	3.49481	2.76682	2591
Scnn1g	0.09	-0.01	0.05	-0.17	0.87	NA	8	0	0	0	0.873703	0	0	0	0	0	0	0	0	2991
Nalcn	33.06	-0.49	0.18	-2.62	0.01	0.0806	7	44.1534	32.4912	41.603	31.4533	56.7099	33.3416	23.8092	34.1005	20.0205	12.9118	41.603	23.8092	7115
Scn10a	198.25	0.92	0.16	5.9	0	2.63e-07	9	104.574	175.901	131.005	114.455	92.1536	369.616	210.62	223.548	265.535	295.128	114.455	265.535	6416
Scn11a	1.24	-0.04	0.12	-0.34	0.73	NA	9	2.32386	1.12039	1.77034	1.74741	0	0	1.83148	2.52596	1.05371	0	1.74741	1.05371	5837
Scn1a	0.58	0.1	0.09	1.2	0.23	NA	8	0	0	0	0	0.886092	0.952618	0.915738	0	2.10742	0.922274	0	0.922274	8386
Scn3a	33.41	-0.23	0.19	-1.21	0.23	0.527	9	18.5909	47.0562	61.0768	25.3374	36.3298	30.4838	34.7981	31.5745	29.5039	19.3678	36.3298	30.4838	9560
Scn4a	1273.35	-0.3	0.14	-2.04	0.04	0.217	7	1160.77	1818.39	1517.18	1418.89	1229.9	1147.9	782.041	934.606	1555.28	1168.52	1418.89	1147.9	6598
Scn5a	10806	0.24	0.11	2.17	0.03	0.178	12	8652.91	12435.2	10476	8923.13	8502.06	12880.3	9596.94	11125.6	12972.2	12495.9	8923.13	12495.9	8453
Scn8a	.	.	.	.	.	.	.	.	.	.	.	.	.	.	.	.	.	.	.	11436
Scn8a	.	.	.	.	.	.	9	4.64773	1.12039	0	1.74741	7.97483	0.952618	0.915738	7.57789	1.05371	1.84455	1.74741	1.05371	11436
Scn8a	2.78	-0.05	0.13	-0.4	0.69	NA	.	.	.	.	.	.	.	.	.	.	.	.	.	11436
Scn8a	2.78	-0.05	0.13	-0.4	0.69	NA	9	4.64773	1.12039	0	1.74741	7.97483	0.952618	0.915738	7.57789	1.05371	1.84455	1.74741	1.05371	11436
Scn9a	0.36	-0.03	0.06	-0.48	0.63	NA	6	0	0	0	0.873703	1.77218	0	0.915738	0	0	0	0	0	9840
Scn1b	394.9	-0.66	0.11	-5.86	0	3.24e-07	9	463.611	518.739	499.236	596.739	385.45	319.127	301.278	290.486	323.489	250.859	499.236	301.278	1514
Scn2b	39.16	0.13	0.17	0.75	0.46	0.729	6	32.5341	49.297	36.292	31.4533	34.5576	37.1521	43.0397	42.9414	25.2891	59.0256	34.5576	42.9414	4562
Scn3b	15	0.42	0.19	2.16	0.03	0.183	10	13.9432	5.60193	15.0479	3.49481	15.0636	12.384	18.3148	21.4707	25.2891	19.3678	13.9432	19.3678	4515
Scn4b	114.55	0.64	0.16	4.16	0	0.000956	5	99.9261	86.2698	96.4836	58.5381	76.2039	113.362	187.726	166.713	149.627	110.673	86.2698	149.627	4940
Trpa1	1.35	0.07	0.11	0.62	0.53	NA	4	0	2.24077	0	2.62111	0	0.952618	1.83148	3.78894	2.10742	0	0	1.83148	4263
Trpc1	413.27	0.08	0.07	1.12	0.26	0.564	8	374.142	407.821	412.489	421.998	390.767	427.726	421.24	410.469	428.861	437.158	407.821	427.726	4559
Trpc2	5.44	-0.03	0.17	-0.18	0.85	NA	7	11.6193	0	4.42585	6.11592	6.20265	8.57356	2.74722	5.05192	3.16113	6.45592	6.11592	5.05192	.
Trpc3	94.89	-0.5	0.14	-3.51	0	0.0086	8	98.7642	108.678	132.776	106.592	121.395	80.0199	77.8378	99.7755	69.545	53.4919	108.678	77.8378	3694
Trpc4	4.33	0.36	0.17	2.09	0.04	NA	7	1.16193	1.12039	2.65551	5.24222	1.77218	6.66833	9.15738	2.52596	8.42969	4.61137	1.77218	6.66833	3473
Trpc5	0.28	0.03	0.05	0.62	0.54	NA	4	0	0	0	0	0	0	1.83148	0	0	0.922274	0	0	4158
Trpc6	18.77	0	0.19	0.02	0.98	0.994	8	40.6676	14.565	6.19619	8.73703	23.9245	34.2943	17.399	15.1558	7.37598	19.3678	14.565	17.399	3029
Trpc7	0.37	-0.03	0.06	-0.48	0.63	NA	8	0	0	1.77034	0.873703	0	0	0	0	1.05371	0	0	0	3519
Trpm1	1.08	-0.03	0.11	-0.23	0.82	NA	13	1.16193	2.24077	1.77034	0	0.886092	0	2.74722	0	1.05371	0.922274	1.16193	0.922274	5711
Trpm2	33.48	0.11	0.17	0.62	0.53	0.782	12	37.1818	23.5281	26.5551	34.9481	36.3298	40.9626	28.3879	41.6784	34.7725	30.435	34.9481	34.7725	7274
Trpm3	38.28	-0.4	0.17	-2.39	0.02	0.124	10	54.6108	42.5747	49.5695	29.7059	50.5073	34.2943	23.8092	31.5745	34.7725	31.3573	49.5695	31.5745	6740
Trpm4	582.64	-0.1	0.09	-1.2	0.23	0.532	9	560.051	593.805	616.079	677.993	574.188	632.538	502.74	559.501	517.372	592.1	593.805	559.501	4315
Trpm5	7.29	-0.14	0.19	-0.76	0.44	NA	9	4.64773	10.0835	3.54068	12.2318	10.6331	7.62094	7.32591	7.57789	7.37598	1.84455	10.0835	7.37598	4123
Trpm6	28.5	-0.12	0.18	-0.64	0.52	0.773	8	20.9148	35.8524	20.3589	33.2007	40.7602	35.2469	21.9777	23.9966	23.1817	29.5128	33.2007	23.9966	6508
Trpm7	3620.69	0.05	0.1	0.52	0.6	0.827	9	3255.73	3929.2	3664.61	3608.39	3306.9	4001.95	4145.55	3974.6	3383.47	2936.52	3608.39	3974.6	7107
Trpm8	5.83	0.36	0.17	2.15	0.03	NA	11	4.64773	1.12039	0	0.873703	7.97483	3.81047	6.41017	11.3668	7.37598	14.7564	1.12039	7.37598	4146
Mcoln1	562.57	0.04	0.08	0.51	0.61	0.832	10	526.355	575.879	552.346	561.791	559.124	587.765	565.926	483.722	591.132	621.613	559.124	587.765	2889
Mcoln2	1.31	0.07	0.12	0.62	0.54	NA	8	2.32386	0	1.77034	0	0.886092	1.90524	2.74722	2.52596	0	0.922274	0.886092	1.90524	2520
Mcoln3	0.12	-0.01	0.05	-0.17	0.87	NA	4	1.16193	0	0	0	0	0	0	0	0	0	0	0	2991
Pkd2	1302.72	0.15	0.1	1.54	0.12	0.394	9	1398.97	1099.1	1372.9	1101.74	1169.64	1458.46	1508.22	1505.47	1220.2	1192.5	1169.64	1458.46	5219
Pkd2l1	0.51	-0.06	0.06	-1.09	0.28	NA	4	0	3.36116	0	0	1.77218	0	0	0	0	0	0	0	3529
Pkd2l2	158.53	-0.09	0.1	-0.91	0.36	0.657	9	162.67	181.503	169.068	163.382	145.319	147.656	154.76	142.717	148.573	169.698	163.382	148.573	2461
Trpv1	1.99	0.14	0.14	1.04	0.3	NA	10	0	1.12039	4.42585	0	0.886092	2.85785	1.83148	3.78894	3.16113	1.84455	0.886092	2.85785	3361
Trpv2	54.51	0.07	0.16	0.45	0.65	0.851	11	49.9631	41.4543	56.6509	62.9066	53.1655	53.3466	65.9332	54.3082	40.041	67.326	53.1655	54.3082	3671
Trpv3	8.27	-0.3	0.19	-1.6	0.11	0.37	2	17.429	4.48155	9.73687	9.61073	11.5192	6.66833	5.49443	6.3149	10.5371	0.922274	9.73687	6.3149	5835
Trpv4	67.03	0.24	0.16	1.5	0.13	0.405	6	89.4687	43.6951	64.6174	55.0433	47.849	72.399	89.7424	60.6231	68.4912	78.3933	55.0433	72.399	3228
Trpv5	0.29	-0.01	0.06	-0.22	0.83	NA	5	0	1.12039	0	0	0.886092	0	0.915738	0	0	0	0	0	3243
Trpv6	7.88	-0.11	0.19	-0.59	0.55	NA	8	11.6193	5.60193	7.08136	9.61073	8.86092	3.81047	5.49443	10.1038	7.37598	9.22274	8.86092	7.37598	2926
Tpcn1	1106.87	0.21	0.05	3.84	0	0.003	8	1041.09	1061.01	967.491	1007.38	1053.56	1190.77	1151.08	1193.52	1222.31	1180.51	1041.09	1190.77	4712
Tpcn2	176.76	-0.28	0.14	-2.05	0.04	0.214	8	254.463	182.623	186.771	169.498	193.168	182.903	179.485	164.188	147.52	106.984	186.771	164.188	2993
Vdac1	14578.7	0.1	0.09	1.17	0.24	0.544	6	12580.2	14950.4	13678.5	14406.5	14617.9	13270.9	14430.2	14000.1	16236.6	17615.4	14406.5	14430.2	2022
Vdac2	7495.47	0.03	0.08	0.37	0.71	0.881	8	7119.16	7637.68	7314.16	7578.5	7407.73	6460.66	7075.91	7192.68	8363.31	8804.95	7407.73	7192.68	2039
Vdac3	1738.15	0.04	0.09	0.41	0.68	0.863	6	1514	1904.66	1641.99	1792.84	1722.56	1621.36	1635.51	1658.29	1819.76	2070.51	1722.56	1658.29	4174
Lrrc8a	489.56	0.05	0.11	0.48	0.63	0.842	13	448.506	468.322	570.05	421.998	491.781	545.85	557.685	508.981	479.439	403.034	468.322	508.981	4301
Lrrc8a	489.56	0.05	0.11	0.48	0.63	0.842	13	448.506	468.322	570.05	421.998	491.781	545.85	557.685	508.981	479.439	403.034	468.322	508.981	4238
Lrrc8b	191.23	-0.18	0.12	-1.47	0.14	0.42	4	162.67	212.874	223.948	196.583	222.409	163.85	195.968	215.97	168.594	149.408	212.874	168.594	6726
Lrrc8c	392.85	0	0.16	0.03	0.98	0.992	7	348.58	361.885	463.829	339.87	444.818	444.873	528.381	491.3	284.502	220.424	361.885	444.873	6976
Lrrc8d	205.74	-0.1	0.12	-0.86	0.39	0.677	11	218.443	200.549	240.766	180.856	227.726	227.676	216.114	193.236	197.044	154.942	218.443	197.044	5736
Lrrc8e	6.23	-0.14	0.18	-0.77	0.44	NA	6	2.32386	12.3243	4.42585	8.73703	7.97483	0.952618	6.41017	7.57789	4.21485	7.37819	7.97483	6.41017	3878
Hey2	64.2	0.47	0.16	2.91	0	0.0438	8	45.3153	44.8155	47.7992	53.2959	62.9126	85.7356	108.057	75.7789	53.7393	64.5592	47.7992	75.7789	2550
Atp2a2	386867	-0.07	0.08	-0.81	0.42	0.7	10	347219	446991	418008	376276	393958	334173	376793	357871	426563	390817	393958	376793	5674
Pln	30450.2	1.08	0.1	11.27	0	7.9e-27	7	16435.5	19056.7	19366.6	21613.7	17847.7	38589.6	40254.9	37241.5	43196.9	50898.5	19056.7	40254.9	2480
Fgf13	518.58	-0.02	0.11	-0.14	0.89	0.961	12	410.162	640.861	540.839	483.158	532.542	523.94	556.769	536.767	463.633	497.106	532.542	523.94	2499

## Sheet: ST10 GO DE up in HET RA
Supplemental Table 10. GO-term analysis using PANTHER of upregulated genes in whole-tissue RNA-seq of the right atrium
Analysis Type:	PANTHER Overrepresentation Test (Released 20200728)
Annotation Version and Release Date:	GO Ontology database DOI: 10.5281/zenodo.4081749 Released 2020-10-09
Analyzed List:	upload_1 (Mus musculus)
Reference List:	Mus musculus (all genes in database)
Test Type:	FISHER
Correction:	BONFERRONI
Bonferroni count:	8987
GO biological process complete	Mus musc	upload (550)	expected	over/under	fold enrichment	raw P-value
sensory perception of chemical stimulus (GO:0007606)	1222	3	30.57	-	0.1	3.52e-06
sensory perception of smell (GO:0007608)	1122	2	28.07	-	0.07	4.15e-06
regulation of biological quality (GO:0065008)	3909	157	97.78	+	1.61	8.8e-06
actin filament-based process (GO:0030029)	573	39	14.33	+	2.72	0.000504
regulation of localization (GO:0032879)	2847	118	71.21	+	1.66	0.000561
regulation of signaling (GO:0023051)	3204	127	80.14	+	1.58	0.00171
regulation of cellular component organization (GO:0051128)	2422	102	60.58	+	1.68	0.00287
regulation of cell communication (GO:0010646)	3192	125	79.84	+	1.57	0.00439
positive regulation of biological process (GO:0048518)	6151	209	153.86	+	1.36	0.00494
biological regulation (GO:0065007)	12546	372	313.82	+	1.19	0.00538
cellular component morphogenesis (GO:0032989)	608	38	15.21	+	2.5	0.00641
cell morphogenesis (GO:0000902)	743	43	18.59	+	2.31	0.00759
cell morphogenesis involved in neuron differentiation (GO:0048667)	446	31	11.16	+	2.78	0.00786
metal ion transport (GO:0030001)	572	36	14.31	+	2.52	0.0117
cellular process (GO:0009987)	15037	428	376.13	+	1.14	0.0137
anatomical structure morphogenesis (GO:0009653)	2254	93	56.38	+	1.65	0.0233
actin cytoskeleton organization (GO:0030036)	515	33	12.88	+	2.56	0.0287

[truncated: 8 more sheets: ST11 GO DE down in HET RA, ST12 ATAC HOMER atria neutral, ST13 ATAC HOMER up HET, ST14 ATAC HOMER down HET, ST15 H3K27Ac, ST16 H3K27Ac vs Tbx5 ChIP, ST17 ncRNA, ST18 Oligonucleotides]
